# Supplementary material for: Modelling and analysis of the complement system signalling pathways: roles of C3, C5a and pro-inflammatory cytokines in SARS-CoV-2 infection
Source: PeerJ. 2023 Sep 20;11:e15794. doi: 10.7717/peerj.15794 (PMC10517668; doi:10.7717/peerj.15794)
Supplement: Supplemental Information 15 [file peerj-11-15794-s015.ginml]

<?xml version="1.0" encoding="UTF-8"?>
<!DOCTYPE gxl SYSTEM "http://gin.univ-mrs.fr/GINsim/GINML_2_1.dtd">
<gxl xmlns:xlink="http://www.w3.org/1999/xlink">
	<graph id="default_name" class="regulatory" nodeorder="CoV2 C3 C5a PICyts MAC FI-Cr1-DAF">
<node id="PICyts" maxvalue="2">
  <parameter idActiveInteractions=" FI-Cr1-DAF:PICyts" val="0"/>
  <parameter idActiveInteractions=" C3:PICyts FI-Cr1-DAF:PICyts" val="0"/>
  <parameter idActiveInteractions=" C5a:PICyts FI-Cr1-DAF:PICyts" val="2"/>
  <parameter idActiveInteractions=" C3:PICyts C5a:PICyts FI-Cr1-DAF:PICyts" val="2"/>
  <parameter idActiveInteractions=" C5a:PICyts" val="2"/>
  <parameter idActiveInteractions=" C3:PICyts" val="1"/>
  <parameter idActiveInteractions=" C3:PICyts C5a:PICyts" val="2"/>
  <parameter val="0"/>

			<nodevisualsetting>
				<rect x="555" y="269" width="55" height="25" backgroundColor="#ff9900" foregroundColor="#ffffff"/>
			</nodevisualsetting>
</node>
<node id="C5a" maxvalue="1">
  <parameter idActiveInteractions=" FI-Cr1-DAF:C5a" val="0"/>
  <parameter idActiveInteractions=" C3:C5a FI-Cr1-DAF:C5a" val="1"/>
  <parameter idActiveInteractions=" PICyts:C5a FI-Cr1-DAF:C5a" val="0"/>
  <parameter idActiveInteractions=" C3:C5a" val="1"/>
  <parameter idActiveInteractions=" PICyts:C5a" val="0"/>
  <parameter idActiveInteractions=" PICyts:C5a C3:C5a FI-Cr1-DAF:C5a" val="1"/>
  <parameter idActiveInteractions=" PICyts:C5a C3:C5a" val="1"/>
  <parameter val="0"/>

			<nodevisualsetting>
				<rect x="568" y="51" width="55" height="25" backgroundColor="#ff9900" foregroundColor="#ffffff"/>
			</nodevisualsetting>
</node>
<node id="C3" maxvalue="1">
  <parameter idActiveInteractions=" FI-Cr1-DAF:C3" val="0"/>
  <parameter idActiveInteractions=" CoV2:C3 FI-Cr1-DAF:C3" val="1"/>
  <parameter idActiveInteractions=" PICyts:C3 FI-Cr1-DAF:C3" val="0"/>
  <parameter idActiveInteractions=" CoV2:C3" val="1"/>
  <parameter idActiveInteractions=" PICyts:C3" val="1"/>
  <parameter idActiveInteractions=" PICyts:C3 CoV2:C3 FI-Cr1-DAF:C3" val="1"/>
  <parameter idActiveInteractions=" PICyts:C3 CoV2:C3" val="1"/>
  <parameter val="0"/>

			<nodevisualsetting>
				<rect x="406" y="48" width="55" height="25" backgroundColor="#ff9900" foregroundColor="#ffffff"/>
			</nodevisualsetting>
</node>
<node id="CoV2" maxvalue="2">
  <parameter idActiveInteractions=" PICyts:CoV2 MAC:CoV2" val="0"/>
  <parameter idActiveInteractions=" PICyts:CoV2" val="0"/>
  <parameter idActiveInteractions=" MAC:CoV2" val="0"/>
  <parameter val="0"/>

			<nodevisualsetting>
				<rect x="405" y="155" width="55" height="25" backgroundColor="#ff9900" foregroundColor="#ffffff"/>
			</nodevisualsetting>
</node>
<node id="FI-Cr1-DAF" maxvalue="1">
  <parameter idActiveInteractions=" PICyts:FI-Cr1-DAF" val="1"/>
  <parameter val="0"/>

			<nodevisualsetting>
				<rect x="678" y="176" width="72" height="27" backgroundColor="#ff9900" foregroundColor="#ffffff"/>
			</nodevisualsetting>
</node>
<node id="MAC" maxvalue="1">
  <parameter idActiveInteractions=" C3:MAC" val="1"/>
  <parameter idActiveInteractions=" PICyts:MAC" val="1"/>
  <parameter idActiveInteractions=" PICyts:MAC C3:MAC" val="1"/>
  <parameter val="0"/>

			<nodevisualsetting>
				<rect x="308" y="251" width="55" height="25" backgroundColor="#ff9900" foregroundColor="#ffffff"/>
			</nodevisualsetting>
</node>
		<edge id="PICyts:C5a" from="PICyts" to="C5a" minvalue="2" sign="positive">
			<edgevisualsetting>
				<polyline points="582,281 603,173 595,63" line_style="curve" line_color="#3399ff" line_width="2" routage="auto"/>
			</edgevisualsetting>
		</edge>
		<edge id="PICyts:C3" from="PICyts" to="C3" minvalue="1" sign="positive">
			<edgevisualsetting>
				<polyline points="582,281 520,162 433,60" line_style="curve" line_color="#3399ff" line_width="2" routage="auto"/>
			</edgevisualsetting>
		</edge>
		<edge id="PICyts:MAC" from="PICyts" to="MAC" minvalue="1" sign="positive">
			<edgevisualsetting>
				<polyline points="582,281 335,263" line_style="curve" line_color="#3399ff" line_width="2" routage="manual"/>
			</edgevisualsetting>
		</edge>
		<edge id="PICyts:CoV2" from="PICyts" to="CoV2" minvalue="1" sign="negative">
			<edgevisualsetting>
				<polyline points="582,281 432,167" line_style="curve" line_color="#3399ff" line_width="2" routage="manual"/>
			</edgevisualsetting>
		</edge>
		<edge id="PICyts:FI-Cr1-DAF" from="PICyts" to="FI-Cr1-DAF" minvalue="1" sign="positive">
			<edgevisualsetting>
				<polyline points="582,281 656,247 714,189" line_style="curve" line_color="#3399ff" line_width="2" routage="auto"/>
			</edgevisualsetting>
		</edge>
		<edge id="C5a:PICyts" from="C5a" to="PICyts" minvalue="1" sign="positive">
			<edgevisualsetting>
				<polyline points="595,63 574,171 582,281" line_style="curve" line_color="#3399ff" line_width="2" routage="auto"/>
			</edgevisualsetting>
		</edge>
		<edge id="C3:C5a" from="C3" to="C5a" minvalue="1" sign="positive">
			<edgevisualsetting>
				<polyline points="433,60 595,63" line_style="curve" line_color="#3399ff" line_width="2" routage="manual"/>
			</edgevisualsetting>
		</edge>
		<edge id="C3:MAC" from="C3" to="MAC" minvalue="1" sign="positive">
			<edgevisualsetting>
				<polyline points="433,60 335,263" line_style="curve" line_color="#3399ff" line_width="2" routage="manual"/>
			</edgevisualsetting>
		</edge>
		<edge id="C3:PICyts" from="C3" to="PICyts" minvalue="1" sign="positive">
			<edgevisualsetting>
				<polyline points="433,60 495,179 582,281" line_style="curve" line_color="#3399ff" line_width="2" routage="auto"/>
			</edgevisualsetting>
		</edge>
		<edge id="CoV2:C3" from="CoV2" to="C3" minvalue="1" sign="positive">
			<edgevisualsetting>
				<polyline points="432,167 433,60" line_style="curve" line_color="#3399ff" line_width="2" routage="manual"/>
			</edgevisualsetting>
		</edge>
		<edge id="FI-Cr1-DAF:PICyts" from="FI-Cr1-DAF" to="PICyts" minvalue="1" sign="negative">
			<edgevisualsetting>
				<polyline points="714,189 639,223 582,281" line_style="curve" line_color="#3399ff" line_width="2" routage="auto"/>
			</edgevisualsetting>
		</edge>
		<edge id="FI-Cr1-DAF:C3" from="FI-Cr1-DAF" to="C3" minvalue="1" sign="negative">
			<edgevisualsetting>
				<polyline points="714,189 433,60" line_style="curve" line_color="#3399ff" line_width="2" routage="manual"/>
			</edgevisualsetting>
		</edge>
		<edge id="FI-Cr1-DAF:C5a" from="FI-Cr1-DAF" to="C5a" minvalue="1" sign="negative">
			<edgevisualsetting>
				<polyline points="714,189 595,63" line_style="curve" line_color="#3399ff" line_width="2" routage="manual"/>
			</edgevisualsetting>
		</edge>
		<edge id="MAC:CoV2" from="MAC" to="CoV2" minvalue="1" sign="negative">
			<edgevisualsetting>
				<polyline points="335,263 432,167" line_style="curve" line_color="#3399ff" line_width="2" routage="manual"/>
			</edgevisualsetting>
		</edge>
	</graph>
</gxl>
