# Supplementary material for: Modelling and analysis of the complement system signalling pathways: roles of C3, C5a and pro-inflammatory cytokines in SARS-CoV-2 infection
Source: PeerJ. 2023 Sep 20;11:e15794. doi: 10.7717/peerj.15794 (PMC10517668; doi:10.7717/peerj.15794)
Supplement: Supplemental Information 16 [file peerj-11-15794-s016.ginml]

<?xml version="1.0" encoding="UTF-8"?>
<!DOCTYPE gxl SYSTEM "http://gin.univ-mrs.fr/GINsim/GINML_2_1.dtd">
<gxl xmlns:xlink="http://www.w3.org/1999/xlink">
	<graph id="default_name" class="dynamical" nodeorder="CoV2 C3 C5a PICyts MAC FI-Cr1-DAF">
		<node id="s100000">
			<nodevisualsetting>
				<rect x="10" y="10" width="65" height="25" backgroundColor="#ff9900" foregroundColor="#ffffff"/>
			</nodevisualsetting>
		</node>
		<node id="s000000">
			<nodevisualsetting>
				<ellipse x="10" y="530" width="65" height="25" backgroundColor="#ff9900" foregroundColor="#ffffff"/>
			</nodevisualsetting>
		</node>
		<node id="s110000">
			<nodevisualsetting>
				<rect x="10" y="75" width="65" height="25" backgroundColor="#ff9900" foregroundColor="#ffffff"/>
			</nodevisualsetting>
		</node>
		<node id="s010000">
			<nodevisualsetting>
				<rect x="105" y="75" width="65" height="25" backgroundColor="#ff9900" foregroundColor="#ffffff"/>
			</nodevisualsetting>
		</node>
		<node id="s001000">
			<nodevisualsetting>
				<rect x="200" y="75" width="65" height="25" backgroundColor="#ff9900" foregroundColor="#ffffff"/>
			</nodevisualsetting>
		</node>
		<node id="s011000">
			<nodevisualsetting>
				<rect x="295" y="75" width="65" height="25" backgroundColor="#ff9900" foregroundColor="#ffffff"/>
			</nodevisualsetting>
		</node>
		<node id="s111000">
			<nodevisualsetting>
				<rect x="390" y="75" width="65" height="25" backgroundColor="#ff9900" foregroundColor="#ffffff"/>
			</nodevisualsetting>
		</node>
		<node id="s000100">
			<nodevisualsetting>
				<rect x="485" y="75" width="65" height="25" backgroundColor="#ff9900" foregroundColor="#ffffff"/>
			</nodevisualsetting>
		</node>
		<node id="s010100">
			<nodevisualsetting>
				<rect x="580" y="75" width="65" height="25" backgroundColor="#ff9900" foregroundColor="#ffffff"/>
			</nodevisualsetting>
		</node>
		<node id="s110100">
			<nodevisualsetting>
				<rect x="675" y="75" width="65" height="25" backgroundColor="#ff9900" foregroundColor="#ffffff"/>
			</nodevisualsetting>
		</node>
		<node id="s001100">
			<nodevisualsetting>
				<rect x="770" y="75" width="65" height="25" backgroundColor="#ff9900" foregroundColor="#ffffff"/>
			</nodevisualsetting>
		</node>
		<node id="s011100">
			<nodevisualsetting>
				<rect x="865" y="75" width="65" height="25" backgroundColor="#ff9900" foregroundColor="#ffffff"/>
			</nodevisualsetting>
		</node>
		<node id="s111100">
			<nodevisualsetting>
				<rect x="42" y="140" width="65" height="25" backgroundColor="#ff9900" foregroundColor="#ffffff"/>
			</nodevisualsetting>
		</node>
		<node id="s000010">
			<nodevisualsetting>
				<rect x="137" y="140" width="65" height="25" backgroundColor="#ff9900" foregroundColor="#ffffff"/>
			</nodevisualsetting>
		</node>
		<node id="s110010">
			<nodevisualsetting>
				<rect x="232" y="140" width="65" height="25" backgroundColor="#ff9900" foregroundColor="#ffffff"/>
			</nodevisualsetting>
		</node>
		<node id="s010010">
			<nodevisualsetting>
				<rect x="327" y="140" width="65" height="25" backgroundColor="#ff9900" foregroundColor="#ffffff"/>
			</nodevisualsetting>
		</node>
		<node id="s000200">
			<nodevisualsetting>
				<rect x="422" y="140" width="65" height="25" backgroundColor="#ff9900" foregroundColor="#ffffff"/>
			</nodevisualsetting>
		</node>
		<node id="s010200">
			<nodevisualsetting>
				<rect x="517" y="140" width="65" height="25" backgroundColor="#ff9900" foregroundColor="#ffffff"/>
			</nodevisualsetting>
		</node>
		<node id="s001010">
			<nodevisualsetting>
				<rect x="612" y="140" width="65" height="25" backgroundColor="#ff9900" foregroundColor="#ffffff"/>
			</nodevisualsetting>
		</node>
		<node id="s111010">
			<nodevisualsetting>
				<rect x="707" y="140" width="65" height="25" backgroundColor="#ff9900" foregroundColor="#ffffff"/>
			</nodevisualsetting>
		</node>
		<node id="s011010">
			<nodevisualsetting>
				<rect x="802" y="140" width="65" height="25" backgroundColor="#ff9900" foregroundColor="#ffffff"/>
			</nodevisualsetting>
		</node>
		<node id="s001200">
			<nodevisualsetting>
				<rect x="897" y="140" width="65" height="25" backgroundColor="#ff9900" foregroundColor="#ffffff"/>
			</nodevisualsetting>
		</node>
		<node id="s011200">
			<nodevisualsetting>
				<rect x="10" y="205" width="65" height="25" backgroundColor="#ff9900" foregroundColor="#ffffff"/>
			</nodevisualsetting>
		</node>
		<node id="s111200">
			<nodevisualsetting>
				<rect x="105" y="205" width="65" height="25" backgroundColor="#ff9900" foregroundColor="#ffffff"/>
			</nodevisualsetting>
		</node>
		<node id="s000001">
			<nodevisualsetting>
				<rect x="200" y="205" width="65" height="25" backgroundColor="#ff9900" foregroundColor="#ffffff"/>
			</nodevisualsetting>
		</node>
		<node id="s000110">
			<nodevisualsetting>
				<rect x="295" y="205" width="65" height="25" backgroundColor="#ff9900" foregroundColor="#ffffff"/>
			</nodevisualsetting>
		</node>
		<node id="s110110">
			<nodevisualsetting>
				<rect x="390" y="205" width="65" height="25" backgroundColor="#ff9900" foregroundColor="#ffffff"/>
			</nodevisualsetting>
		</node>
		<node id="s010110">
			<nodevisualsetting>
				<rect x="485" y="205" width="65" height="25" backgroundColor="#ff9900" foregroundColor="#ffffff"/>
			</nodevisualsetting>
		</node>
		<node id="s010001">
			<nodevisualsetting>
				<rect x="580" y="205" width="65" height="25" backgroundColor="#ff9900" foregroundColor="#ffffff"/>
			</nodevisualsetting>
		</node>
		<node id="s110001">
			<nodevisualsetting>
				<rect x="675" y="205" width="65" height="25" backgroundColor="#ff9900" foregroundColor="#ffffff"/>
			</nodevisualsetting>
		</node>
		<node id="s001110">
			<nodevisualsetting>
				<rect x="770" y="205" width="65" height="25" backgroundColor="#ff9900" foregroundColor="#ffffff"/>
			</nodevisualsetting>
		</node>
		<node id="s001001">
			<nodevisualsetting>
				<rect x="865" y="205" width="65" height="25" backgroundColor="#ff9900" foregroundColor="#ffffff"/>
			</nodevisualsetting>
		</node>
		<node id="s111110">
			<nodevisualsetting>
				<rect x="42" y="270" width="65" height="25" backgroundColor="#ff9900" foregroundColor="#ffffff"/>
			</nodevisualsetting>
		</node>
		<node id="s011110">
			<nodevisualsetting>
				<rect x="137" y="270" width="65" height="25" backgroundColor="#ff9900" foregroundColor="#ffffff"/>
			</nodevisualsetting>
		</node>
		<node id="s011001">
			<nodevisualsetting>
				<rect x="232" y="270" width="65" height="25" backgroundColor="#ff9900" foregroundColor="#ffffff"/>
			</nodevisualsetting>
		</node>
		<node id="s111001">
			<nodevisualsetting>
				<rect x="327" y="270" width="65" height="25" backgroundColor="#ff9900" foregroundColor="#ffffff"/>
			</nodevisualsetting>
		</node>
		<node id="s000101">
			<nodevisualsetting>
				<rect x="422" y="270" width="65" height="25" backgroundColor="#ff9900" foregroundColor="#ffffff"/>
			</nodevisualsetting>
		</node>
		<node id="s000210">
			<nodevisualsetting>
				<rect x="517" y="270" width="65" height="25" backgroundColor="#ff9900" foregroundColor="#ffffff"/>
			</nodevisualsetting>
		</node>
		<node id="s010210">
			<nodevisualsetting>
				<rect x="612" y="270" width="65" height="25" backgroundColor="#ff9900" foregroundColor="#ffffff"/>
			</nodevisualsetting>
		</node>
		<node id="s010101">
			<nodevisualsetting>
				<rect x="707" y="270" width="65" height="25" backgroundColor="#ff9900" foregroundColor="#ffffff"/>
			</nodevisualsetting>
		</node>
		<node id="s110101">
			<nodevisualsetting>
				<rect x="802" y="270" width="65" height="25" backgroundColor="#ff9900" foregroundColor="#ffffff"/>
			</nodevisualsetting>
		</node>
		<node id="s001101">
			<nodevisualsetting>
				<rect x="897" y="270" width="65" height="25" backgroundColor="#ff9900" foregroundColor="#ffffff"/>
			</nodevisualsetting>
		</node>
		<node id="s001210">
			<nodevisualsetting>
				<rect x="10" y="335" width="65" height="25" backgroundColor="#ff9900" foregroundColor="#ffffff"/>
			</nodevisualsetting>
		</node>
		<node id="s111210">
			<nodevisualsetting>
				<rect x="105" y="335" width="65" height="25" backgroundColor="#ff9900" foregroundColor="#ffffff"/>
			</nodevisualsetting>
		</node>
		<node id="s011210">
			<nodevisualsetting>
				<rect x="200" y="335" width="65" height="25" backgroundColor="#ff9900" foregroundColor="#ffffff"/>
			</nodevisualsetting>
		</node>
		<node id="s011101">
			<nodevisualsetting>
				<rect x="295" y="335" width="65" height="25" backgroundColor="#ff9900" foregroundColor="#ffffff"/>
			</nodevisualsetting>
		</node>
		<node id="s111101">
			<nodevisualsetting>
				<rect x="390" y="335" width="65" height="25" backgroundColor="#ff9900" foregroundColor="#ffffff"/>
			</nodevisualsetting>
		</node>
		<node id="s000011">
			<nodevisualsetting>
				<rect x="485" y="335" width="65" height="25" backgroundColor="#ff9900" foregroundColor="#ffffff"/>
			</nodevisualsetting>
		</node>
		<node id="s110011">
			<nodevisualsetting>
				<rect x="580" y="335" width="65" height="25" backgroundColor="#ff9900" foregroundColor="#ffffff"/>
			</nodevisualsetting>
		</node>
		<node id="s010011">
			<nodevisualsetting>
				<rect x="675" y="335" width="65" height="25" backgroundColor="#ff9900" foregroundColor="#ffffff"/>
			</nodevisualsetting>
		</node>
		<node id="s000201">
			<nodevisualsetting>
				<rect x="770" y="335" width="65" height="25" backgroundColor="#ff9900" foregroundColor="#ffffff"/>
			</nodevisualsetting>
		</node>
		<node id="s010201">
			<nodevisualsetting>
				<rect x="865" y="335" width="65" height="25" backgroundColor="#ff9900" foregroundColor="#ffffff"/>
			</nodevisualsetting>
		</node>
		<node id="s001011">
			<nodevisualsetting>
				<rect x="42" y="400" width="65" height="25" backgroundColor="#ff9900" foregroundColor="#ffffff"/>
			</nodevisualsetting>
		</node>
		<node id="s111011">
			<nodevisualsetting>
				<rect x="137" y="400" width="65" height="25" backgroundColor="#ff9900" foregroundColor="#ffffff"/>
			</nodevisualsetting>
		</node>
		<node id="s011011">
			<nodevisualsetting>
				<rect x="232" y="400" width="65" height="25" backgroundColor="#ff9900" foregroundColor="#ffffff"/>
			</nodevisualsetting>
		</node>
		<node id="s001201">
			<nodevisualsetting>
				<rect x="327" y="400" width="65" height="25" backgroundColor="#ff9900" foregroundColor="#ffffff"/>
			</nodevisualsetting>
		</node>
		<node id="s011201">
			<nodevisualsetting>
				<rect x="422" y="400" width="65" height="25" backgroundColor="#ff9900" foregroundColor="#ffffff"/>
			</nodevisualsetting>
		</node>
		<node id="s111201">
			<nodevisualsetting>
				<rect x="517" y="400" width="65" height="25" backgroundColor="#ff9900" foregroundColor="#ffffff"/>
			</nodevisualsetting>
		</node>
		<node id="s000111">
			<nodevisualsetting>
				<rect x="612" y="400" width="65" height="25" backgroundColor="#ff9900" foregroundColor="#ffffff"/>
			</nodevisualsetting>
		</node>
		<node id="s110111">
			<nodevisualsetting>
				<rect x="707" y="400" width="65" height="25" backgroundColor="#ff9900" foregroundColor="#ffffff"/>
			</nodevisualsetting>
		</node>
		<node id="s010111">
			<nodevisualsetting>
				<rect x="802" y="400" width="65" height="25" backgroundColor="#ff9900" foregroundColor="#ffffff"/>
			</nodevisualsetting>
		</node>
		<node id="s001111">
			<nodevisualsetting>
				<rect x="897" y="400" width="65" height="25" backgroundColor="#ff9900" foregroundColor="#ffffff"/>
			</nodevisualsetting>
		</node>
		<node id="s111111">
			<nodevisualsetting>
				<rect x="10" y="465" width="65" height="25" backgroundColor="#ff9900" foregroundColor="#ffffff"/>
			</nodevisualsetting>
		</node>
		<node id="s011111">
			<nodevisualsetting>
				<rect x="105" y="465" width="65" height="25" backgroundColor="#ff9900" foregroundColor="#ffffff"/>
			</nodevisualsetting>
		</node>
		<node id="s000211">
			<nodevisualsetting>
				<rect x="200" y="465" width="65" height="25" backgroundColor="#ff9900" foregroundColor="#ffffff"/>
			</nodevisualsetting>
		</node>
		<node id="s010211">
			<nodevisualsetting>
				<rect x="295" y="465" width="65" height="25" backgroundColor="#ff9900" foregroundColor="#ffffff"/>
			</nodevisualsetting>
		</node>
		<node id="s001211">
			<nodevisualsetting>
				<rect x="390" y="465" width="65" height="25" backgroundColor="#ff9900" foregroundColor="#ffffff"/>
			</nodevisualsetting>
		</node>
		<node id="s111211">
			<nodevisualsetting>
				<rect x="485" y="465" width="65" height="25" backgroundColor="#ff9900" foregroundColor="#ffffff"/>
			</nodevisualsetting>
		</node>
		<node id="s011211">
			<nodevisualsetting>
				<rect x="580" y="465" width="65" height="25" backgroundColor="#ff9900" foregroundColor="#ffffff"/>
			</nodevisualsetting>
		</node>
		<edge id="s100000_s110000" from="s100000" to="s110000">
			<edgevisualsetting>
				<polyline points="42,22 42,87" line_style="straight" line_color="#3399ff" line_width="1" routage="manual"/>
			</edgevisualsetting>
</edge>		<edge id="s100000_s000000" from="s100000" to="s000000">
			<edgevisualsetting>
				<polyline points="42,22 42,542" line_style="straight" line_color="#3399ff" line_width="1" routage="manual"/>
			</edgevisualsetting>
</edge>		<edge id="s110000_s110010" from="s110000" to="s110010">
			<edgevisualsetting>
				<polyline points="42,87 264,152" line_style="straight" line_color="#3399ff" line_width="1" routage="manual"/>
			</edgevisualsetting>
</edge>		<edge id="s110000_s110100" from="s110000" to="s110100">
			<edgevisualsetting>
				<polyline points="42,87 707,87" line_style="straight" line_color="#3399ff" line_width="1" routage="manual"/>
			</edgevisualsetting>
</edge>		<edge id="s110000_s111000" from="s110000" to="s111000">
			<edgevisualsetting>
				<polyline points="42,87 422,87" line_style="straight" line_color="#3399ff" line_width="1" routage="manual"/>
			</edgevisualsetting>
</edge>		<edge id="s110000_s010000" from="s110000" to="s010000">
			<edgevisualsetting>
				<polyline points="42,87 137,87" line_style="straight" line_color="#3399ff" line_width="1" routage="manual"/>
			</edgevisualsetting>
</edge>		<edge id="s010000_s010010" from="s010000" to="s010010">
			<edgevisualsetting>
				<polyline points="137,87 359,152" line_style="straight" line_color="#3399ff" line_width="1" routage="manual"/>
			</edgevisualsetting>
</edge>		<edge id="s010000_s010100" from="s010000" to="s010100">
			<edgevisualsetting>
				<polyline points="137,87 612,87" line_style="straight" line_color="#3399ff" line_width="1" routage="manual"/>
			</edgevisualsetting>
</edge>		<edge id="s010000_s011000" from="s010000" to="s011000">
			<edgevisualsetting>
				<polyline points="137,87 327,87" line_style="straight" line_color="#3399ff" line_width="1" routage="manual"/>
			</edgevisualsetting>
</edge>		<edge id="s010000_s000000" from="s010000" to="s000000">
			<edgevisualsetting>
				<polyline points="137,87 42,542" line_style="straight" line_color="#3399ff" line_width="1" routage="manual"/>
			</edgevisualsetting>
</edge>		<edge id="s001000_s001100" from="s001000" to="s001100">
			<edgevisualsetting>
				<polyline points="232,87 802,87" line_style="straight" line_color="#3399ff" line_width="1" routage="manual"/>
			</edgevisualsetting>
</edge>		<edge id="s001000_s000000" from="s001000" to="s000000">
			<edgevisualsetting>
				<polyline points="232,87 42,542" line_style="straight" line_color="#3399ff" line_width="1" routage="manual"/>
			</edgevisualsetting>
</edge>		<edge id="s011000_s011010" from="s011000" to="s011010">
			<edgevisualsetting>
				<polyline points="327,87 834,152" line_style="straight" line_color="#3399ff" line_width="1" routage="manual"/>
			</edgevisualsetting>
</edge>		<edge id="s011000_s011100" from="s011000" to="s011100">
			<edgevisualsetting>
				<polyline points="327,87 897,87" line_style="straight" line_color="#3399ff" line_width="1" routage="manual"/>
			</edgevisualsetting>
</edge>		<edge id="s011000_s001000" from="s011000" to="s001000">
			<edgevisualsetting>
				<polyline points="327,87 232,87" line_style="straight" line_color="#3399ff" line_width="1" routage="manual"/>
			</edgevisualsetting>
</edge>		<edge id="s111000_s111010" from="s111000" to="s111010">
			<edgevisualsetting>
				<polyline points="422,87 739,152" line_style="straight" line_color="#3399ff" line_width="1" routage="manual"/>
			</edgevisualsetting>
</edge>		<edge id="s111000_s111100" from="s111000" to="s111100">
			<edgevisualsetting>
				<polyline points="422,87 74,152" line_style="straight" line_color="#3399ff" line_width="1" routage="manual"/>
			</edgevisualsetting>
</edge>		<edge id="s111000_s011000" from="s111000" to="s011000">
			<edgevisualsetting>
				<polyline points="422,87 327,87" line_style="straight" line_color="#3399ff" line_width="1" routage="manual"/>
			</edgevisualsetting>
</edge>		<edge id="s000100_s000101" from="s000100" to="s000101">
			<edgevisualsetting>
				<polyline points="517,87 454,282" line_style="straight" line_color="#3399ff" line_width="1" routage="manual"/>
			</edgevisualsetting>
</edge>		<edge id="s000100_s000110" from="s000100" to="s000110">
			<edgevisualsetting>
				<polyline points="517,87 327,217" line_style="straight" line_color="#3399ff" line_width="1" routage="manual"/>
			</edgevisualsetting>
</edge>		<edge id="s000100_s000000" from="s000100" to="s000000">
			<edgevisualsetting>
				<polyline points="517,87 42,542" line_style="straight" line_color="#3399ff" line_width="1" routage="manual"/>
			</edgevisualsetting>
</edge>		<edge id="s000100_s010100" from="s000100" to="s010100">
			<edgevisualsetting>
				<polyline points="517,87 612,87" line_style="straight" line_color="#3399ff" line_width="1" routage="manual"/>
			</edgevisualsetting>
</edge>		<edge id="s010100_s010101" from="s010100" to="s010101">
			<edgevisualsetting>
				<polyline points="612,87 739,282" line_style="straight" line_color="#3399ff" line_width="1" routage="manual"/>
			</edgevisualsetting>
</edge>		<edge id="s010100_s010110" from="s010100" to="s010110">
			<edgevisualsetting>
				<polyline points="612,87 517,217" line_style="straight" line_color="#3399ff" line_width="1" routage="manual"/>
			</edgevisualsetting>
</edge>		<edge id="s010100_s011100" from="s010100" to="s011100">
			<edgevisualsetting>
				<polyline points="612,87 897,87" line_style="straight" line_color="#3399ff" line_width="1" routage="manual"/>
			</edgevisualsetting>
</edge>		<edge id="s110100_s110101" from="s110100" to="s110101">
			<edgevisualsetting>
				<polyline points="707,87 834,282" line_style="straight" line_color="#3399ff" line_width="1" routage="manual"/>
			</edgevisualsetting>
</edge>		<edge id="s110100_s110110" from="s110100" to="s110110">
			<edgevisualsetting>
				<polyline points="707,87 422,217" line_style="straight" line_color="#3399ff" line_width="1" routage="manual"/>
			</edgevisualsetting>
</edge>		<edge id="s110100_s111100" from="s110100" to="s111100">
			<edgevisualsetting>
				<polyline points="707,87 74,152" line_style="straight" line_color="#3399ff" line_width="1" routage="manual"/>
			</edgevisualsetting>
</edge>		<edge id="s110100_s010100" from="s110100" to="s010100">
			<edgevisualsetting>
				<polyline points="707,87 612,87" line_style="straight" line_color="#3399ff" line_width="1" routage="manual"/>
			</edgevisualsetting>
</edge>		<edge id="s001100_s001101" from="s001100" to="s001101">
			<edgevisualsetting>
				<polyline points="802,87 929,282" line_style="straight" line_color="#3399ff" line_width="1" routage="manual"/>
			</edgevisualsetting>
</edge>		<edge id="s001100_s001110" from="s001100" to="s001110">
			<edgevisualsetting>
				<polyline points="802,87 802,217" line_style="straight" line_color="#3399ff" line_width="1" routage="manual"/>
			</edgevisualsetting>
</edge>		<edge id="s001100_s001200" from="s001100" to="s001200">
			<edgevisualsetting>
				<polyline points="802,87 929,152" line_style="straight" line_color="#3399ff" line_width="1" routage="manual"/>
			</edgevisualsetting>
</edge>		<edge id="s001100_s000100" from="s001100" to="s000100">
			<edgevisualsetting>
				<polyline points="802,87 517,87" line_style="straight" line_color="#3399ff" line_width="1" routage="manual"/>
			</edgevisualsetting>
</edge>		<edge id="s001100_s011100" from="s001100" to="s011100">
			<edgevisualsetting>
				<polyline points="802,87 897,87" line_style="straight" line_color="#3399ff" line_width="1" routage="manual"/>
			</edgevisualsetting>
</edge>		<edge id="s011100_s011101" from="s011100" to="s011101">
			<edgevisualsetting>
				<polyline points="897,87 327,347" line_style="straight" line_color="#3399ff" line_width="1" routage="manual"/>
			</edgevisualsetting>
</edge>		<edge id="s011100_s011110" from="s011100" to="s011110">
			<edgevisualsetting>
				<polyline points="897,87 169,282" line_style="straight" line_color="#3399ff" line_width="1" routage="manual"/>
			</edgevisualsetting>
</edge>		<edge id="s011100_s011200" from="s011100" to="s011200">
			<edgevisualsetting>
				<polyline points="897,87 42,217" line_style="straight" line_color="#3399ff" line_width="1" routage="manual"/>
			</edgevisualsetting>
</edge>		<edge id="s111100_s111101" from="s111100" to="s111101">
			<edgevisualsetting>
				<polyline points="74,152 422,347" line_style="straight" line_color="#3399ff" line_width="1" routage="manual"/>
			</edgevisualsetting>
</edge>		<edge id="s111100_s111110" from="s111100" to="s111110">
			<edgevisualsetting>
				<polyline points="74,152 74,282" line_style="straight" line_color="#3399ff" line_width="1" routage="manual"/>
			</edgevisualsetting>
</edge>		<edge id="s111100_s111200" from="s111100" to="s111200">
			<edgevisualsetting>
				<polyline points="74,152 137,217" line_style="straight" line_color="#3399ff" line_width="1" routage="manual"/>
			</edgevisualsetting>
</edge>		<edge id="s111100_s011100" from="s111100" to="s011100">
			<edgevisualsetting>
				<polyline points="74,152 897,87" line_style="straight" line_color="#3399ff" line_width="1" routage="manual"/>
			</edgevisualsetting>
</edge>		<edge id="s000010_s000000" from="s000010" to="s000000">
			<edgevisualsetting>
				<polyline points="169,152 42,542" line_style="straight" line_color="#3399ff" line_width="1" routage="manual"/>
			</edgevisualsetting>
</edge>		<edge id="s110010_s110110" from="s110010" to="s110110">
			<edgevisualsetting>
				<polyline points="264,152 422,217" line_style="straight" line_color="#3399ff" line_width="1" routage="manual"/>
			</edgevisualsetting>
</edge>		<edge id="s110010_s111010" from="s110010" to="s111010">
			<edgevisualsetting>
				<polyline points="264,152 739,152" line_style="straight" line_color="#3399ff" line_width="1" routage="manual"/>
			</edgevisualsetting>
</edge>		<edge id="s110010_s010010" from="s110010" to="s010010">
			<edgevisualsetting>
				<polyline points="264,152 359,152" line_style="straight" line_color="#3399ff" line_width="1" routage="manual"/>
			</edgevisualsetting>
</edge>		<edge id="s010010_s010110" from="s010010" to="s010110">
			<edgevisualsetting>
				<polyline points="359,152 517,217" line_style="straight" line_color="#3399ff" line_width="1" routage="manual"/>
			</edgevisualsetting>
</edge>		<edge id="s010010_s011010" from="s010010" to="s011010">
			<edgevisualsetting>
				<polyline points="359,152 834,152" line_style="straight" line_color="#3399ff" line_width="1" routage="manual"/>
			</edgevisualsetting>
</edge>		<edge id="s010010_s000010" from="s010010" to="s000010">
			<edgevisualsetting>
				<polyline points="359,152 169,152" line_style="straight" line_color="#3399ff" line_width="1" routage="manual"/>
			</edgevisualsetting>
</edge>		<edge id="s000200_s000201" from="s000200" to="s000201">
			<edgevisualsetting>
				<polyline points="454,152 802,347" line_style="straight" line_color="#3399ff" line_width="1" routage="manual"/>
			</edgevisualsetting>
</edge>		<edge id="s000200_s000210" from="s000200" to="s000210">
			<edgevisualsetting>
				<polyline points="454,152 549,282" line_style="straight" line_color="#3399ff" line_width="1" routage="manual"/>
			</edgevisualsetting>
</edge>		<edge id="s000200_s000100" from="s000200" to="s000100">
			<edgevisualsetting>
				<polyline points="454,152 517,87" line_style="straight" line_color="#3399ff" line_width="1" routage="manual"/>
			</edgevisualsetting>
</edge>		<edge id="s000200_s010200" from="s000200" to="s010200">
			<edgevisualsetting>
				<polyline points="454,152 549,152" line_style="straight" line_color="#3399ff" line_width="1" routage="manual"/>
			</edgevisualsetting>
</edge>		<edge id="s010200_s010201" from="s010200" to="s010201">
			<edgevisualsetting>
				<polyline points="549,152 897,347" line_style="straight" line_color="#3399ff" line_width="1" routage="manual"/>
			</edgevisualsetting>
</edge>		<edge id="s010200_s010210" from="s010200" to="s010210">
			<edgevisualsetting>
				<polyline points="549,152 644,282" line_style="straight" line_color="#3399ff" line_width="1" routage="manual"/>
			</edgevisualsetting>
</edge>		<edge id="s010200_s010100" from="s010200" to="s010100">
			<edgevisualsetting>
				<polyline points="549,152 612,87" line_style="straight" line_color="#3399ff" line_width="1" routage="manual"/>
			</edgevisualsetting>
</edge>		<edge id="s010200_s011200" from="s010200" to="s011200">
			<edgevisualsetting>
				<polyline points="549,152 42,217" line_style="straight" line_color="#3399ff" line_width="1" routage="manual"/>
			</edgevisualsetting>
</edge>		<edge id="s001010_s001000" from="s001010" to="s001000">
			<edgevisualsetting>
				<polyline points="644,152 232,87" line_style="straight" line_color="#3399ff" line_width="1" routage="manual"/>
			</edgevisualsetting>
</edge>		<edge id="s001010_s001110" from="s001010" to="s001110">
			<edgevisualsetting>
				<polyline points="644,152 802,217" line_style="straight" line_color="#3399ff" line_width="1" routage="manual"/>
			</edgevisualsetting>
</edge>		<edge id="s001010_s000010" from="s001010" to="s000010">
			<edgevisualsetting>
				<polyline points="644,152 169,152" line_style="straight" line_color="#3399ff" line_width="1" routage="manual"/>
			</edgevisualsetting>
</edge>		<edge id="s111010_s111110" from="s111010" to="s111110">
			<edgevisualsetting>
				<polyline points="739,152 74,282" line_style="straight" line_color="#3399ff" line_width="1" routage="manual"/>
			</edgevisualsetting>
</edge>		<edge id="s111010_s011010" from="s111010" to="s011010">
			<edgevisualsetting>
				<polyline points="739,152 834,152" line_style="straight" line_color="#3399ff" line_width="1" routage="manual"/>
			</edgevisualsetting>
</edge>		<edge id="s011010_s011110" from="s011010" to="s011110">
			<edgevisualsetting>
				<polyline points="834,152 169,282" line_style="straight" line_color="#3399ff" line_width="1" routage="manual"/>
			</edgevisualsetting>
</edge>		<edge id="s011010_s001010" from="s011010" to="s001010">
			<edgevisualsetting>
				<polyline points="834,152 644,152" line_style="straight" line_color="#3399ff" line_width="1" routage="manual"/>
			</edgevisualsetting>
</edge>		<edge id="s001200_s001201" from="s001200" to="s001201">
			<edgevisualsetting>
				<polyline points="929,152 359,412" line_style="straight" line_color="#3399ff" line_width="1" routage="manual"/>
			</edgevisualsetting>
</edge>		<edge id="s001200_s001210" from="s001200" to="s001210">
			<edgevisualsetting>
				<polyline points="929,152 42,347" line_style="straight" line_color="#3399ff" line_width="1" routage="manual"/>
			</edgevisualsetting>
</edge>		<edge id="s001200_s000200" from="s001200" to="s000200">
			<edgevisualsetting>
				<polyline points="929,152 454,152" line_style="straight" line_color="#3399ff" line_width="1" routage="manual"/>
			</edgevisualsetting>
</edge>		<edge id="s001200_s011200" from="s001200" to="s011200">
			<edgevisualsetting>
				<polyline points="929,152 42,217" line_style="straight" line_color="#3399ff" line_width="1" routage="manual"/>
			</edgevisualsetting>
</edge>		<edge id="s011200_s011201" from="s011200" to="s011201">
			<edgevisualsetting>
				<polyline points="42,217 454,412" line_style="straight" line_color="#3399ff" line_width="1" routage="manual"/>
			</edgevisualsetting>
</edge>		<edge id="s011200_s011210" from="s011200" to="s011210">
			<edgevisualsetting>
				<polyline points="42,217 232,347" line_style="straight" line_color="#3399ff" line_width="1" routage="manual"/>
			</edgevisualsetting>
</edge>		<edge id="s111200_s111201" from="s111200" to="s111201">
			<edgevisualsetting>
				<polyline points="137,217 549,412" line_style="straight" line_color="#3399ff" line_width="1" routage="manual"/>
			</edgevisualsetting>
</edge>		<edge id="s111200_s111210" from="s111200" to="s111210">
			<edgevisualsetting>
				<polyline points="137,217 137,347" line_style="straight" line_color="#3399ff" line_width="1" routage="manual"/>
			</edgevisualsetting>
</edge>		<edge id="s111200_s011200" from="s111200" to="s011200">
			<edgevisualsetting>
				<polyline points="137,217 42,217" line_style="straight" line_color="#3399ff" line_width="1" routage="manual"/>
			</edgevisualsetting>
</edge>		<edge id="s000001_s000000" from="s000001" to="s000000">
			<edgevisualsetting>
				<polyline points="232,217 42,542" line_style="straight" line_color="#3399ff" line_width="1" routage="manual"/>
			</edgevisualsetting>
</edge>		<edge id="s000110_s000111" from="s000110" to="s000111">
			<edgevisualsetting>
				<polyline points="327,217 644,412" line_style="straight" line_color="#3399ff" line_width="1" routage="manual"/>
			</edgevisualsetting>
</edge>		<edge id="s000110_s000010" from="s000110" to="s000010">
			<edgevisualsetting>
				<polyline points="327,217 169,152" line_style="straight" line_color="#3399ff" line_width="1" routage="manual"/>
			</edgevisualsetting>
</edge>		<edge id="s000110_s010110" from="s000110" to="s010110">
			<edgevisualsetting>
				<polyline points="327,217 517,217" line_style="straight" line_color="#3399ff" line_width="1" routage="manual"/>
			</edgevisualsetting>
</edge>		<edge id="s110110_s110111" from="s110110" to="s110111">
			<edgevisualsetting>
				<polyline points="422,217 739,412" line_style="straight" line_color="#3399ff" line_width="1" routage="manual"/>
			</edgevisualsetting>
</edge>		<edge id="s110110_s111110" from="s110110" to="s111110">
			<edgevisualsetting>
				<polyline points="422,217 74,282" line_style="straight" line_color="#3399ff" line_width="1" routage="manual"/>
			</edgevisualsetting>
</edge>		<edge id="s110110_s010110" from="s110110" to="s010110">
			<edgevisualsetting>
				<polyline points="422,217 517,217" line_style="straight" line_color="#3399ff" line_width="1" routage="manual"/>
			</edgevisualsetting>
</edge>		<edge id="s010110_s010111" from="s010110" to="s010111">
			<edgevisualsetting>
				<polyline points="517,217 834,412" line_style="straight" line_color="#3399ff" line_width="1" routage="manual"/>
			</edgevisualsetting>
</edge>		<edge id="s010110_s011110" from="s010110" to="s011110">
			<edgevisualsetting>
				<polyline points="517,217 169,282" line_style="straight" line_color="#3399ff" line_width="1" routage="manual"/>
			</edgevisualsetting>
</edge>		<edge id="s010001_s010000" from="s010001" to="s010000">
			<edgevisualsetting>
				<polyline points="612,217 137,87" line_style="straight" line_color="#3399ff" line_width="1" routage="manual"/>
			</edgevisualsetting>
</edge>		<edge id="s010001_s010011" from="s010001" to="s010011">
			<edgevisualsetting>
				<polyline points="612,217 707,347" line_style="straight" line_color="#3399ff" line_width="1" routage="manual"/>
			</edgevisualsetting>
</edge>		<edge id="s010001_s011001" from="s010001" to="s011001">
			<edgevisualsetting>
				<polyline points="612,217 264,282" line_style="straight" line_color="#3399ff" line_width="1" routage="manual"/>
			</edgevisualsetting>
</edge>		<edge id="s010001_s000001" from="s010001" to="s000001">
			<edgevisualsetting>
				<polyline points="612,217 232,217" line_style="straight" line_color="#3399ff" line_width="1" routage="manual"/>
			</edgevisualsetting>
</edge>		<edge id="s110001_s110000" from="s110001" to="s110000">
			<edgevisualsetting>
				<polyline points="707,217 42,87" line_style="straight" line_color="#3399ff" line_width="1" routage="manual"/>
			</edgevisualsetting>
</edge>		<edge id="s110001_s110011" from="s110001" to="s110011">
			<edgevisualsetting>
				<polyline points="707,217 612,347" line_style="straight" line_color="#3399ff" line_width="1" routage="manual"/>
			</edgevisualsetting>
</edge>		<edge id="s110001_s111001" from="s110001" to="s111001">
			<edgevisualsetting>
				<polyline points="707,217 359,282" line_style="straight" line_color="#3399ff" line_width="1" routage="manual"/>
			</edgevisualsetting>
</edge>		<edge id="s110001_s010001" from="s110001" to="s010001">
			<edgevisualsetting>
				<polyline points="707,217 612,217" line_style="straight" line_color="#3399ff" line_width="1" routage="manual"/>
			</edgevisualsetting>
</edge>		<edge id="s001110_s001111" from="s001110" to="s001111">
			<edgevisualsetting>
				<polyline points="802,217 929,412" line_style="straight" line_color="#3399ff" line_width="1" routage="manual"/>
			</edgevisualsetting>
</edge>		<edge id="s001110_s001210" from="s001110" to="s001210">
			<edgevisualsetting>
				<polyline points="802,217 42,347" line_style="straight" line_color="#3399ff" line_width="1" routage="manual"/>
			</edgevisualsetting>
</edge>		<edge id="s001110_s000110" from="s001110" to="s000110">
			<edgevisualsetting>
				<polyline points="802,217 327,217" line_style="straight" line_color="#3399ff" line_width="1" routage="manual"/>
			</edgevisualsetting>
</edge>		<edge id="s001110_s011110" from="s001110" to="s011110">
			<edgevisualsetting>
				<polyline points="802,217 169,282" line_style="straight" line_color="#3399ff" line_width="1" routage="manual"/>
			</edgevisualsetting>
</edge>		<edge id="s001001_s001000" from="s001001" to="s001000">
			<edgevisualsetting>
				<polyline points="897,217 232,87" line_style="straight" line_color="#3399ff" line_width="1" routage="manual"/>
			</edgevisualsetting>
</edge>		<edge id="s001001_s001101" from="s001001" to="s001101">
			<edgevisualsetting>
				<polyline points="897,217 929,282" line_style="straight" line_color="#3399ff" line_width="1" routage="manual"/>
			</edgevisualsetting>
</edge>		<edge id="s001001_s000001" from="s001001" to="s000001">
			<edgevisualsetting>
				<polyline points="897,217 232,217" line_style="straight" line_color="#3399ff" line_width="1" routage="manual"/>
			</edgevisualsetting>
</edge>		<edge id="s111110_s111111" from="s111110" to="s111111">
			<edgevisualsetting>
				<polyline points="74,282 42,477" line_style="straight" line_color="#3399ff" line_width="1" routage="manual"/>
			</edgevisualsetting>
</edge>		<edge id="s111110_s111210" from="s111110" to="s111210">
			<edgevisualsetting>
				<polyline points="74,282 137,347" line_style="straight" line_color="#3399ff" line_width="1" routage="manual"/>
			</edgevisualsetting>
</edge>		<edge id="s111110_s011110" from="s111110" to="s011110">
			<edgevisualsetting>
				<polyline points="74,282 169,282" line_style="straight" line_color="#3399ff" line_width="1" routage="manual"/>
			</edgevisualsetting>
</edge>		<edge id="s011110_s011111" from="s011110" to="s011111">
			<edgevisualsetting>
				<polyline points="169,282 137,477" line_style="straight" line_color="#3399ff" line_width="1" routage="manual"/>
			</edgevisualsetting>
</edge>		<edge id="s011110_s011210" from="s011110" to="s011210">
			<edgevisualsetting>
				<polyline points="169,282 232,347" line_style="straight" line_color="#3399ff" line_width="1" routage="manual"/>
			</edgevisualsetting>
</edge>		<edge id="s011001_s011000" from="s011001" to="s011000">
			<edgevisualsetting>
				<polyline points="264,282 327,87" line_style="straight" line_color="#3399ff" line_width="1" routage="manual"/>
			</edgevisualsetting>
</edge>		<edge id="s011001_s011011" from="s011001" to="s011011">
			<edgevisualsetting>
				<polyline points="264,282 264,412" line_style="straight" line_color="#3399ff" line_width="1" routage="manual"/>
			</edgevisualsetting>
</edge>		<edge id="s011001_s011101" from="s011001" to="s011101">
			<edgevisualsetting>
				<polyline points="264,282 327,347" line_style="straight" line_color="#3399ff" line_width="1" routage="manual"/>
			</edgevisualsetting>
</edge>		<edge id="s011001_s001001" from="s011001" to="s001001">
			<edgevisualsetting>
				<polyline points="264,282 897,217" line_style="straight" line_color="#3399ff" line_width="1" routage="manual"/>
			</edgevisualsetting>
</edge>		<edge id="s111001_s111000" from="s111001" to="s111000">
			<edgevisualsetting>
				<polyline points="359,282 422,87" line_style="straight" line_color="#3399ff" line_width="1" routage="manual"/>
			</edgevisualsetting>
</edge>		<edge id="s111001_s111011" from="s111001" to="s111011">
			<edgevisualsetting>
				<polyline points="359,282 169,412" line_style="straight" line_color="#3399ff" line_width="1" routage="manual"/>
			</edgevisualsetting>
</edge>		<edge id="s111001_s111101" from="s111001" to="s111101">
			<edgevisualsetting>
				<polyline points="359,282 422,347" line_style="straight" line_color="#3399ff" line_width="1" routage="manual"/>
			</edgevisualsetting>
</edge>		<edge id="s111001_s011001" from="s111001" to="s011001">
			<edgevisualsetting>
				<polyline points="359,282 264,282" line_style="straight" line_color="#3399ff" line_width="1" routage="manual"/>
			</edgevisualsetting>
</edge>		<edge id="s000101_s000111" from="s000101" to="s000111">
			<edgevisualsetting>
				<polyline points="454,282 644,412" line_style="straight" line_color="#3399ff" line_width="1" routage="manual"/>
			</edgevisualsetting>
</edge>		<edge id="s000101_s000001" from="s000101" to="s000001">
			<edgevisualsetting>
				<polyline points="454,282 232,217" line_style="straight" line_color="#3399ff" line_width="1" routage="manual"/>
			</edgevisualsetting>
</edge>		<edge id="s000210_s000211" from="s000210" to="s000211">
			<edgevisualsetting>
				<polyline points="549,282 232,477" line_style="straight" line_color="#3399ff" line_width="1" routage="manual"/>
			</edgevisualsetting>
</edge>		<edge id="s000210_s000110" from="s000210" to="s000110">
			<edgevisualsetting>
				<polyline points="549,282 327,217" line_style="straight" line_color="#3399ff" line_width="1" routage="manual"/>
			</edgevisualsetting>
</edge>		<edge id="s000210_s010210" from="s000210" to="s010210">
			<edgevisualsetting>
				<polyline points="549,282 644,282" line_style="straight" line_color="#3399ff" line_width="1" routage="manual"/>
			</edgevisualsetting>
</edge>		<edge id="s010210_s010211" from="s010210" to="s010211">
			<edgevisualsetting>
				<polyline points="644,282 327,477" line_style="straight" line_color="#3399ff" line_width="1" routage="manual"/>
			</edgevisualsetting>
</edge>		<edge id="s010210_s010110" from="s010210" to="s010110">
			<edgevisualsetting>
				<polyline points="644,282 517,217" line_style="straight" line_color="#3399ff" line_width="1" routage="manual"/>
			</edgevisualsetting>
</edge>		<edge id="s010210_s011210" from="s010210" to="s011210">
			<edgevisualsetting>
				<polyline points="644,282 232,347" line_style="straight" line_color="#3399ff" line_width="1" routage="manual"/>
			</edgevisualsetting>
</edge>		<edge id="s010101_s010111" from="s010101" to="s010111">
			<edgevisualsetting>
				<polyline points="739,282 834,412" line_style="straight" line_color="#3399ff" line_width="1" routage="manual"/>
			</edgevisualsetting>
</edge>		<edge id="s010101_s010001" from="s010101" to="s010001">
			<edgevisualsetting>
				<polyline points="739,282 612,217" line_style="straight" line_color="#3399ff" line_width="1" routage="manual"/>
			</edgevisualsetting>
</edge>		<edge id="s010101_s011101" from="s010101" to="s011101">
			<edgevisualsetting>
				<polyline points="739,282 327,347" line_style="straight" line_color="#3399ff" line_width="1" routage="manual"/>
			</edgevisualsetting>
</edge>		<edge id="s010101_s000101" from="s010101" to="s000101">
			<edgevisualsetting>
				<polyline points="739,282 454,282" line_style="straight" line_color="#3399ff" line_width="1" routage="manual"/>
			</edgevisualsetting>
</edge>		<edge id="s110101_s110111" from="s110101" to="s110111">
			<edgevisualsetting>
				<polyline points="834,282 739,412" line_style="straight" line_color="#3399ff" line_width="1" routage="manual"/>
			</edgevisualsetting>
</edge>		<edge id="s110101_s110001" from="s110101" to="s110001">
			<edgevisualsetting>
				<polyline points="834,282 707,217" line_style="straight" line_color="#3399ff" line_width="1" routage="manual"/>
			</edgevisualsetting>
</edge>		<edge id="s110101_s111101" from="s110101" to="s111101">
			<edgevisualsetting>
				<polyline points="834,282 422,347" line_style="straight" line_color="#3399ff" line_width="1" routage="manual"/>
			</edgevisualsetting>
</edge>		<edge id="s110101_s010101" from="s110101" to="s010101">
			<edgevisualsetting>
				<polyline points="834,282 739,282" line_style="straight" line_color="#3399ff" line_width="1" routage="manual"/>
			</edgevisualsetting>
</edge>		<edge id="s001101_s001111" from="s001101" to="s001111">
			<edgevisualsetting>
				<polyline points="929,282 929,412" line_style="straight" line_color="#3399ff" line_width="1" routage="manual"/>
			</edgevisualsetting>
</edge>		<edge id="s001101_s001201" from="s001101" to="s001201">
			<edgevisualsetting>
				<polyline points="929,282 359,412" line_style="straight" line_color="#3399ff" line_width="1" routage="manual"/>
			</edgevisualsetting>
</edge>		<edge id="s001101_s000101" from="s001101" to="s000101">
			<edgevisualsetting>
				<polyline points="929,282 454,282" line_style="straight" line_color="#3399ff" line_width="1" routage="manual"/>
			</edgevisualsetting>
</edge>		<edge id="s001210_s001211" from="s001210" to="s001211">
			<edgevisualsetting>
				<polyline points="42,347 422,477" line_style="straight" line_color="#3399ff" line_width="1" routage="manual"/>
			</edgevisualsetting>
</edge>		<edge id="s001210_s000210" from="s001210" to="s000210">
			<edgevisualsetting>
				<polyline points="42,347 549,282" line_style="straight" line_color="#3399ff" line_width="1" routage="manual"/>
			</edgevisualsetting>
</edge>		<edge id="s001210_s011210" from="s001210" to="s011210">
			<edgevisualsetting>
				<polyline points="42,347 232,347" line_style="straight" line_color="#3399ff" line_width="1" routage="manual"/>
			</edgevisualsetting>
</edge>		<edge id="s111210_s111211" from="s111210" to="s111211">
			<edgevisualsetting>
				<polyline points="137,347 517,477" line_style="straight" line_color="#3399ff" line_width="1" routage="manual"/>
			</edgevisualsetting>
</edge>		<edge id="s111210_s011210" from="s111210" to="s011210">
			<edgevisualsetting>
				<polyline points="137,347 232,347" line_style="straight" line_color="#3399ff" line_width="1" routage="manual"/>
			</edgevisualsetting>
</edge>		<edge id="s011210_s011211" from="s011210" to="s011211">
			<edgevisualsetting>
				<polyline points="232,347 612,477" line_style="straight" line_color="#3399ff" line_width="1" routage="manual"/>
			</edgevisualsetting>
</edge>		<edge id="s011101_s011111" from="s011101" to="s011111">
			<edgevisualsetting>
				<polyline points="327,347 137,477" line_style="straight" line_color="#3399ff" line_width="1" routage="manual"/>
			</edgevisualsetting>
</edge>		<edge id="s011101_s011201" from="s011101" to="s011201">
			<edgevisualsetting>
				<polyline points="327,347 454,412" line_style="straight" line_color="#3399ff" line_width="1" routage="manual"/>
			</edgevisualsetting>
</edge>		<edge id="s011101_s001101" from="s011101" to="s001101">
			<edgevisualsetting>
				<polyline points="327,347 929,282" line_style="straight" line_color="#3399ff" line_width="1" routage="manual"/>
			</edgevisualsetting>
</edge>		<edge id="s111101_s111111" from="s111101" to="s111111">
			<edgevisualsetting>
				<polyline points="422,347 42,477" line_style="straight" line_color="#3399ff" line_width="1" routage="manual"/>
			</edgevisualsetting>
</edge>		<edge id="s111101_s111201" from="s111101" to="s111201">
			<edgevisualsetting>
				<polyline points="422,347 549,412" line_style="straight" line_color="#3399ff" line_width="1" routage="manual"/>
			</edgevisualsetting>
</edge>		<edge id="s111101_s011101" from="s111101" to="s011101">
			<edgevisualsetting>
				<polyline points="422,347 327,347" line_style="straight" line_color="#3399ff" line_width="1" routage="manual"/>
			</edgevisualsetting>
</edge>		<edge id="s000011_s000010" from="s000011" to="s000010">
			<edgevisualsetting>
				<polyline points="517,347 169,152" line_style="straight" line_color="#3399ff" line_width="1" routage="manual"/>
			</edgevisualsetting>
</edge>		<edge id="s000011_s000001" from="s000011" to="s000001">
			<edgevisualsetting>
				<polyline points="517,347 232,217" line_style="straight" line_color="#3399ff" line_width="1" routage="manual"/>
			</edgevisualsetting>
</edge>		<edge id="s110011_s110010" from="s110011" to="s110010">
			<edgevisualsetting>
				<polyline points="612,347 264,152" line_style="straight" line_color="#3399ff" line_width="1" routage="manual"/>
			</edgevisualsetting>
</edge>		<edge id="s110011_s111011" from="s110011" to="s111011">
			<edgevisualsetting>
				<polyline points="612,347 169,412" line_style="straight" line_color="#3399ff" line_width="1" routage="manual"/>
			</edgevisualsetting>
</edge>		<edge id="s110011_s010011" from="s110011" to="s010011">
			<edgevisualsetting>
				<polyline points="612,347 707,347" line_style="straight" line_color="#3399ff" line_width="1" routage="manual"/>
			</edgevisualsetting>
</edge>		<edge id="s010011_s010010" from="s010011" to="s010010">
			<edgevisualsetting>
				<polyline points="707,347 359,152" line_style="straight" line_color="#3399ff" line_width="1" routage="manual"/>
			</edgevisualsetting>
</edge>		<edge id="s010011_s011011" from="s010011" to="s011011">
			<edgevisualsetting>
				<polyline points="707,347 264,412" line_style="straight" line_color="#3399ff" line_width="1" routage="manual"/>
			</edgevisualsetting>
</edge>		<edge id="s010011_s000011" from="s010011" to="s000011">
			<edgevisualsetting>
				<polyline points="707,347 517,347" line_style="straight" line_color="#3399ff" line_width="1" routage="manual"/>
			</edgevisualsetting>
</edge>		<edge id="s000201_s000211" from="s000201" to="s000211">
			<edgevisualsetting>
				<polyline points="802,347 232,477" line_style="straight" line_color="#3399ff" line_width="1" routage="manual"/>
			</edgevisualsetting>
</edge>		<edge id="s000201_s000101" from="s000201" to="s000101">
			<edgevisualsetting>
				<polyline points="802,347 454,282" line_style="straight" line_color="#3399ff" line_width="1" routage="manual"/>
			</edgevisualsetting>
</edge>		<edge id="s010201_s010211" from="s010201" to="s010211">
			<edgevisualsetting>
				<polyline points="897,347 327,477" line_style="straight" line_color="#3399ff" line_width="1" routage="manual"/>
			</edgevisualsetting>
</edge>		<edge id="s010201_s010101" from="s010201" to="s010101">
			<edgevisualsetting>
				<polyline points="897,347 739,282" line_style="straight" line_color="#3399ff" line_width="1" routage="manual"/>
			</edgevisualsetting>
</edge>		<edge id="s010201_s011201" from="s010201" to="s011201">
			<edgevisualsetting>
				<polyline points="897,347 454,412" line_style="straight" line_color="#3399ff" line_width="1" routage="manual"/>
			</edgevisualsetting>
</edge>		<edge id="s010201_s000201" from="s010201" to="s000201">
			<edgevisualsetting>
				<polyline points="897,347 802,347" line_style="straight" line_color="#3399ff" line_width="1" routage="manual"/>
			</edgevisualsetting>
</edge>		<edge id="s001011_s001010" from="s001011" to="s001010">
			<edgevisualsetting>
				<polyline points="74,412 644,152" line_style="straight" line_color="#3399ff" line_width="1" routage="manual"/>
			</edgevisualsetting>
</edge>		<edge id="s001011_s001001" from="s001011" to="s001001">
			<edgevisualsetting>
				<polyline points="74,412 897,217" line_style="straight" line_color="#3399ff" line_width="1" routage="manual"/>
			</edgevisualsetting>
</edge>		<edge id="s001011_s001111" from="s001011" to="s001111">
			<edgevisualsetting>
				<polyline points="74,412 929,412" line_style="straight" line_color="#3399ff" line_width="1" routage="manual"/>
			</edgevisualsetting>
</edge>		<edge id="s001011_s000011" from="s001011" to="s000011">
			<edgevisualsetting>
				<polyline points="74,412 517,347" line_style="straight" line_color="#3399ff" line_width="1" routage="manual"/>
			</edgevisualsetting>
</edge>		<edge id="s111011_s111010" from="s111011" to="s111010">
			<edgevisualsetting>
				<polyline points="169,412 739,152" line_style="straight" line_color="#3399ff" line_width="1" routage="manual"/>
			</edgevisualsetting>
</edge>		<edge id="s111011_s111111" from="s111011" to="s111111">
			<edgevisualsetting>
				<polyline points="169,412 42,477" line_style="straight" line_color="#3399ff" line_width="1" routage="manual"/>
			</edgevisualsetting>
</edge>		<edge id="s111011_s011011" from="s111011" to="s011011">
			<edgevisualsetting>
				<polyline points="169,412 264,412" line_style="straight" line_color="#3399ff" line_width="1" routage="manual"/>
			</edgevisualsetting>
</edge>		<edge id="s011011_s011010" from="s011011" to="s011010">
			<edgevisualsetting>
				<polyline points="264,412 834,152" line_style="straight" line_color="#3399ff" line_width="1" routage="manual"/>
			</edgevisualsetting>
</edge>		<edge id="s011011_s011111" from="s011011" to="s011111">
			<edgevisualsetting>
				<polyline points="264,412 137,477" line_style="straight" line_color="#3399ff" line_width="1" routage="manual"/>
			</edgevisualsetting>
</edge>		<edge id="s011011_s001011" from="s011011" to="s001011">
			<edgevisualsetting>
				<polyline points="264,412 74,412" line_style="straight" line_color="#3399ff" line_width="1" routage="manual"/>
			</edgevisualsetting>
</edge>		<edge id="s001201_s001211" from="s001201" to="s001211">
			<edgevisualsetting>
				<polyline points="359,412 422,477" line_style="straight" line_color="#3399ff" line_width="1" routage="manual"/>
			</edgevisualsetting>
</edge>		<edge id="s001201_s000201" from="s001201" to="s000201">
			<edgevisualsetting>
				<polyline points="359,412 802,347" line_style="straight" line_color="#3399ff" line_width="1" routage="manual"/>
			</edgevisualsetting>
</edge>		<edge id="s011201_s011211" from="s011201" to="s011211">
			<edgevisualsetting>
				<polyline points="454,412 612,477" line_style="straight" line_color="#3399ff" line_width="1" routage="manual"/>
			</edgevisualsetting>
</edge>		<edge id="s011201_s001201" from="s011201" to="s001201">
			<edgevisualsetting>
				<polyline points="454,412 359,412" line_style="straight" line_color="#3399ff" line_width="1" routage="manual"/>
			</edgevisualsetting>
</edge>		<edge id="s111201_s111211" from="s111201" to="s111211">
			<edgevisualsetting>
				<polyline points="549,412 517,477" line_style="straight" line_color="#3399ff" line_width="1" routage="manual"/>
			</edgevisualsetting>
</edge>		<edge id="s111201_s011201" from="s111201" to="s011201">
			<edgevisualsetting>
				<polyline points="549,412 454,412" line_style="straight" line_color="#3399ff" line_width="1" routage="manual"/>
			</edgevisualsetting>
</edge>		<edge id="s000111_s000011" from="s000111" to="s000011">
			<edgevisualsetting>
				<polyline points="644,412 517,347" line_style="straight" line_color="#3399ff" line_width="1" routage="manual"/>
			</edgevisualsetting>
</edge>		<edge id="s110111_s110011" from="s110111" to="s110011">
			<edgevisualsetting>
				<polyline points="739,412 612,347" line_style="straight" line_color="#3399ff" line_width="1" routage="manual"/>
			</edgevisualsetting>
</edge>		<edge id="s110111_s111111" from="s110111" to="s111111">
			<edgevisualsetting>
				<polyline points="739,412 42,477" line_style="straight" line_color="#3399ff" line_width="1" routage="manual"/>
			</edgevisualsetting>
</edge>		<edge id="s110111_s010111" from="s110111" to="s010111">
			<edgevisualsetting>
				<polyline points="739,412 834,412" line_style="straight" line_color="#3399ff" line_width="1" routage="manual"/>
			</edgevisualsetting>
</edge>		<edge id="s010111_s010011" from="s010111" to="s010011">
			<edgevisualsetting>
				<polyline points="834,412 707,347" line_style="straight" line_color="#3399ff" line_width="1" routage="manual"/>
			</edgevisualsetting>
</edge>		<edge id="s010111_s011111" from="s010111" to="s011111">
			<edgevisualsetting>
				<polyline points="834,412 137,477" line_style="straight" line_color="#3399ff" line_width="1" routage="manual"/>
			</edgevisualsetting>
</edge>		<edge id="s010111_s000111" from="s010111" to="s000111">
			<edgevisualsetting>
				<polyline points="834,412 644,412" line_style="straight" line_color="#3399ff" line_width="1" routage="manual"/>
			</edgevisualsetting>
</edge>		<edge id="s001111_s001211" from="s001111" to="s001211">
			<edgevisualsetting>
				<polyline points="929,412 422,477" line_style="straight" line_color="#3399ff" line_width="1" routage="manual"/>
			</edgevisualsetting>
</edge>		<edge id="s001111_s000111" from="s001111" to="s000111">
			<edgevisualsetting>
				<polyline points="929,412 644,412" line_style="straight" line_color="#3399ff" line_width="1" routage="manual"/>
			</edgevisualsetting>
</edge>		<edge id="s111111_s111211" from="s111111" to="s111211">
			<edgevisualsetting>
				<polyline points="42,477 517,477" line_style="straight" line_color="#3399ff" line_width="1" routage="manual"/>
			</edgevisualsetting>
</edge>		<edge id="s111111_s011111" from="s111111" to="s011111">
			<edgevisualsetting>
				<polyline points="42,477 137,477" line_style="straight" line_color="#3399ff" line_width="1" routage="manual"/>
			</edgevisualsetting>
</edge>		<edge id="s011111_s011211" from="s011111" to="s011211">
			<edgevisualsetting>
				<polyline points="137,477 612,477" line_style="straight" line_color="#3399ff" line_width="1" routage="manual"/>
			</edgevisualsetting>
</edge>		<edge id="s011111_s001111" from="s011111" to="s001111">
			<edgevisualsetting>
				<polyline points="137,477 929,412" line_style="straight" line_color="#3399ff" line_width="1" routage="manual"/>
			</edgevisualsetting>
</edge>		<edge id="s000211_s000111" from="s000211" to="s000111">
			<edgevisualsetting>
				<polyline points="232,477 644,412" line_style="straight" line_color="#3399ff" line_width="1" routage="manual"/>
			</edgevisualsetting>
</edge>		<edge id="s010211_s010111" from="s010211" to="s010111">
			<edgevisualsetting>
				<polyline points="327,477 834,412" line_style="straight" line_color="#3399ff" line_width="1" routage="manual"/>
			</edgevisualsetting>
</edge>		<edge id="s010211_s011211" from="s010211" to="s011211">
			<edgevisualsetting>
				<polyline points="327,477 612,477" line_style="straight" line_color="#3399ff" line_width="1" routage="manual"/>
			</edgevisualsetting>
</edge>		<edge id="s010211_s000211" from="s010211" to="s000211">
			<edgevisualsetting>
				<polyline points="327,477 232,477" line_style="straight" line_color="#3399ff" line_width="1" routage="manual"/>
			</edgevisualsetting>
</edge>		<edge id="s001211_s000211" from="s001211" to="s000211">
			<edgevisualsetting>
				<polyline points="422,477 232,477" line_style="straight" line_color="#3399ff" line_width="1" routage="manual"/>
			</edgevisualsetting>
</edge>		<edge id="s111211_s011211" from="s111211" to="s011211">
			<edgevisualsetting>
				<polyline points="517,477 612,477" line_style="straight" line_color="#3399ff" line_width="1" routage="manual"/>
			</edgevisualsetting>
</edge>		<edge id="s011211_s001211" from="s011211" to="s001211">
			<edgevisualsetting>
				<polyline points="612,477 422,477" line_style="straight" line_color="#3399ff" line_width="1" routage="manual"/>
			</edgevisualsetting>
</edge><annotation>
  <comment>construction parameters:
    Regulatory graph: default_name (S7.ginml)
    Graph building strategy: 1
    Updating policy: Asynchronous
    Initial states: 
        1  0  0  0  0  0
    Inputs: ALL

</comment>
</annotation>
<link xlink:href="E:\RCMS_NUST\P.hD_Research\P.hD_Research_Paper_1\RESULTS_3\Supplementary_materials\Files\S7.ginml"/>
	</graph>
</gxl>
