# Supplementary material for: Modelling and analysis of the complement system signalling pathways: roles of C3, C5a and pro-inflammatory cytokines in SARS-CoV-2 infection
Source: PeerJ. 2023 Sep 20;11:e15794. doi: 10.7717/peerj.15794 (PMC10517668; doi:10.7717/peerj.15794)
Supplement: Supplemental Information 19 [file peerj-11-15794-s019.ginml]

<?xml version="1.0" encoding="UTF-8"?>
<!DOCTYPE gxl SYSTEM "http://gin.univ-mrs.fr/GINsim/GINML_2_1.dtd">
<gxl xmlns:xlink="http://www.w3.org/1999/xlink">
	<graph id="default_name" class="dynamical" nodeorder="CoV2 C3 C5a PICyts MAC FI-Cr1-DAF">
		<node id="s100000">
			<nodevisualsetting>
				<rect x="10" y="75" width="65" height="25" backgroundColor="#ff9900" foregroundColor="#ffffff"/>
			</nodevisualsetting>
		</node>
		<node id="s000000">
			<nodevisualsetting>
				<rect x="105" y="75" width="65" height="25" backgroundColor="#ff9900" foregroundColor="#ffffff"/>
			</nodevisualsetting>
		</node>
		<node id="s110000">
			<nodevisualsetting>
				<rect x="200" y="75" width="65" height="25" backgroundColor="#ff9900" foregroundColor="#ffffff"/>
			</nodevisualsetting>
		</node>
		<node id="s010000">
			<nodevisualsetting>
				<rect x="295" y="75" width="65" height="25" backgroundColor="#ff9900" foregroundColor="#ffffff"/>
			</nodevisualsetting>
		</node>
		<node id="s001000">
			<nodevisualsetting>
				<rect x="390" y="75" width="65" height="25" backgroundColor="#ff9900" foregroundColor="#ffffff"/>
			</nodevisualsetting>
		</node>
		<node id="s101000">
			<nodevisualsetting>
				<rect x="485" y="75" width="65" height="25" backgroundColor="#ff9900" foregroundColor="#ffffff"/>
			</nodevisualsetting>
		</node>
		<node id="s111000">
			<nodevisualsetting>
				<rect x="580" y="75" width="65" height="25" backgroundColor="#ff9900" foregroundColor="#ffffff"/>
			</nodevisualsetting>
		</node>
		<node id="s011000">
			<nodevisualsetting>
				<rect x="675" y="75" width="65" height="25" backgroundColor="#ff9900" foregroundColor="#ffffff"/>
			</nodevisualsetting>
		</node>
		<node id="s100100">
			<nodevisualsetting>
				<rect x="770" y="75" width="65" height="25" backgroundColor="#ff9900" foregroundColor="#ffffff"/>
			</nodevisualsetting>
		</node>
		<node id="s000100">
			<nodevisualsetting>
				<rect x="865" y="75" width="65" height="25" backgroundColor="#ff9900" foregroundColor="#ffffff"/>
			</nodevisualsetting>
		</node>
		<node id="s010100">
			<nodevisualsetting>
				<rect x="42" y="140" width="65" height="25" backgroundColor="#ff9900" foregroundColor="#ffffff"/>
			</nodevisualsetting>
		</node>
		<node id="s110100">
			<nodevisualsetting>
				<rect x="137" y="140" width="65" height="25" backgroundColor="#ff9900" foregroundColor="#ffffff"/>
			</nodevisualsetting>
		</node>
		<node id="s001100">
			<nodevisualsetting>
				<rect x="232" y="140" width="65" height="25" backgroundColor="#ff9900" foregroundColor="#ffffff"/>
			</nodevisualsetting>
		</node>
		<node id="s101100">
			<nodevisualsetting>
				<rect x="327" y="140" width="65" height="25" backgroundColor="#ff9900" foregroundColor="#ffffff"/>
			</nodevisualsetting>
		</node>
		<node id="s111100">
			<nodevisualsetting>
				<rect x="422" y="140" width="65" height="25" backgroundColor="#ff9900" foregroundColor="#ffffff"/>
			</nodevisualsetting>
		</node>
		<node id="s011100">
			<nodevisualsetting>
				<rect x="517" y="140" width="65" height="25" backgroundColor="#ff9900" foregroundColor="#ffffff"/>
			</nodevisualsetting>
		</node>
		<node id="s000010">
			<nodevisualsetting>
				<rect x="612" y="140" width="65" height="25" backgroundColor="#ff9900" foregroundColor="#ffffff"/>
			</nodevisualsetting>
		</node>
		<node id="s100010">
			<nodevisualsetting>
				<rect x="707" y="140" width="65" height="25" backgroundColor="#ff9900" foregroundColor="#ffffff"/>
			</nodevisualsetting>
		</node>
		<node id="s110010">
			<nodevisualsetting>
				<rect x="802" y="140" width="65" height="25" backgroundColor="#ff9900" foregroundColor="#ffffff"/>
			</nodevisualsetting>
		</node>
		<node id="s010010">
			<nodevisualsetting>
				<rect x="897" y="140" width="65" height="25" backgroundColor="#ff9900" foregroundColor="#ffffff"/>
			</nodevisualsetting>
		</node>
		<node id="s001010">
			<nodevisualsetting>
				<rect x="10" y="205" width="65" height="25" backgroundColor="#ff9900" foregroundColor="#ffffff"/>
			</nodevisualsetting>
		</node>
		<node id="s111010">
			<nodevisualsetting>
				<rect x="105" y="205" width="65" height="25" backgroundColor="#ff9900" foregroundColor="#ffffff"/>
			</nodevisualsetting>
		</node>
		<node id="s011010">
			<nodevisualsetting>
				<rect x="200" y="205" width="65" height="25" backgroundColor="#ff9900" foregroundColor="#ffffff"/>
			</nodevisualsetting>
		</node>
		<node id="s101200">
			<nodevisualsetting>
				<rect x="295" y="205" width="65" height="25" backgroundColor="#ff9900" foregroundColor="#ffffff"/>
			</nodevisualsetting>
		</node>
		<node id="s001200">
			<nodevisualsetting>
				<rect x="390" y="205" width="65" height="25" backgroundColor="#ff9900" foregroundColor="#ffffff"/>
			</nodevisualsetting>
		</node>
		<node id="s111200">
			<nodevisualsetting>
				<rect x="485" y="205" width="65" height="25" backgroundColor="#ff9900" foregroundColor="#ffffff"/>
			</nodevisualsetting>
		</node>
		<node id="s011200">
			<nodevisualsetting>
				<rect x="580" y="205" width="65" height="25" backgroundColor="#ff9900" foregroundColor="#ffffff"/>
			</nodevisualsetting>
		</node>
		<node id="s000001">
			<nodevisualsetting>
				<rect x="675" y="205" width="65" height="25" backgroundColor="#ff9900" foregroundColor="#ffffff"/>
			</nodevisualsetting>
		</node>
		<node id="s100001">
			<nodevisualsetting>
				<rect x="770" y="205" width="65" height="25" backgroundColor="#ff9900" foregroundColor="#ffffff"/>
			</nodevisualsetting>
		</node>
		<node id="s100110">
			<nodevisualsetting>
				<rect x="865" y="205" width="65" height="25" backgroundColor="#ff9900" foregroundColor="#ffffff"/>
			</nodevisualsetting>
		</node>
		<node id="s000110">
			<nodevisualsetting>
				<rect x="42" y="270" width="65" height="25" backgroundColor="#ff9900" foregroundColor="#ffffff"/>
			</nodevisualsetting>
		</node>
		<node id="s110110">
			<nodevisualsetting>
				<rect x="137" y="270" width="65" height="25" backgroundColor="#ff9900" foregroundColor="#ffffff"/>
			</nodevisualsetting>
		</node>
		<node id="s110001">
			<nodevisualsetting>
				<rect x="232" y="270" width="65" height="25" backgroundColor="#ff9900" foregroundColor="#ffffff"/>
			</nodevisualsetting>
		</node>
		<node id="s010110">
			<nodevisualsetting>
				<rect x="327" y="270" width="65" height="25" backgroundColor="#ff9900" foregroundColor="#ffffff"/>
			</nodevisualsetting>
		</node>
		<node id="s010001">
			<nodevisualsetting>
				<rect x="422" y="270" width="65" height="25" backgroundColor="#ff9900" foregroundColor="#ffffff"/>
			</nodevisualsetting>
		</node>
		<node id="s001001">
			<nodevisualsetting>
				<rect x="517" y="270" width="65" height="25" backgroundColor="#ff9900" foregroundColor="#ffffff"/>
			</nodevisualsetting>
		</node>
		<node id="s101001">
			<nodevisualsetting>
				<rect x="612" y="270" width="65" height="25" backgroundColor="#ff9900" foregroundColor="#ffffff"/>
			</nodevisualsetting>
		</node>
		<node id="s101110">
			<nodevisualsetting>
				<rect x="707" y="270" width="65" height="25" backgroundColor="#ff9900" foregroundColor="#ffffff"/>
			</nodevisualsetting>
		</node>
		<node id="s001110">
			<nodevisualsetting>
				<rect x="802" y="270" width="65" height="25" backgroundColor="#ff9900" foregroundColor="#ffffff"/>
			</nodevisualsetting>
		</node>
		<node id="s111110">
			<nodevisualsetting>
				<rect x="897" y="270" width="65" height="25" backgroundColor="#ff9900" foregroundColor="#ffffff"/>
			</nodevisualsetting>
		</node>
		<node id="s011110">
			<nodevisualsetting>
				<rect x="10" y="335" width="65" height="25" backgroundColor="#ff9900" foregroundColor="#ffffff"/>
			</nodevisualsetting>
		</node>
		<node id="s111001">
			<nodevisualsetting>
				<rect x="105" y="335" width="65" height="25" backgroundColor="#ff9900" foregroundColor="#ffffff"/>
			</nodevisualsetting>
		</node>
		<node id="s011001">
			<nodevisualsetting>
				<rect x="200" y="335" width="65" height="25" backgroundColor="#ff9900" foregroundColor="#ffffff"/>
			</nodevisualsetting>
		</node>
		<node id="s100101">
			<nodevisualsetting>
				<rect x="295" y="335" width="65" height="25" backgroundColor="#ff9900" foregroundColor="#ffffff"/>
			</nodevisualsetting>
		</node>
		<node id="s000101">
			<nodevisualsetting>
				<rect x="390" y="335" width="65" height="25" backgroundColor="#ff9900" foregroundColor="#ffffff"/>
			</nodevisualsetting>
		</node>
		<node id="s110101">
			<nodevisualsetting>
				<rect x="485" y="335" width="65" height="25" backgroundColor="#ff9900" foregroundColor="#ffffff"/>
			</nodevisualsetting>
		</node>
		<node id="s010101">
			<nodevisualsetting>
				<rect x="580" y="335" width="65" height="25" backgroundColor="#ff9900" foregroundColor="#ffffff"/>
			</nodevisualsetting>
		</node>
		<node id="s001101">
			<nodevisualsetting>
				<rect x="675" y="335" width="65" height="25" backgroundColor="#ff9900" foregroundColor="#ffffff"/>
			</nodevisualsetting>
		</node>
		<node id="s101101">
			<nodevisualsetting>
				<rect x="770" y="335" width="65" height="25" backgroundColor="#ff9900" foregroundColor="#ffffff"/>
			</nodevisualsetting>
		</node>
		<node id="s101210">
			<nodevisualsetting>
				<rect x="865" y="335" width="65" height="25" backgroundColor="#ff9900" foregroundColor="#ffffff"/>
			</nodevisualsetting>
		</node>
		<node id="s001210">
			<nodevisualsetting>
				<rect x="42" y="400" width="65" height="25" backgroundColor="#ff9900" foregroundColor="#ffffff"/>
			</nodevisualsetting>
		</node>
		<node id="s111210">
			<nodevisualsetting>
				<rect x="137" y="400" width="65" height="25" backgroundColor="#ff9900" foregroundColor="#ffffff"/>
			</nodevisualsetting>
		</node>
		<node id="s011210">
			<nodevisualsetting>
				<rect x="232" y="400" width="65" height="25" backgroundColor="#ff9900" foregroundColor="#ffffff"/>
			</nodevisualsetting>
		</node>
		<node id="s111101">
			<nodevisualsetting>
				<rect x="327" y="400" width="65" height="25" backgroundColor="#ff9900" foregroundColor="#ffffff"/>
			</nodevisualsetting>
		</node>
		<node id="s011101">
			<nodevisualsetting>
				<rect x="422" y="400" width="65" height="25" backgroundColor="#ff9900" foregroundColor="#ffffff"/>
			</nodevisualsetting>
		</node>
		<node id="s000011">
			<nodevisualsetting>
				<rect x="517" y="400" width="65" height="25" backgroundColor="#ff9900" foregroundColor="#ffffff"/>
			</nodevisualsetting>
		</node>
		<node id="s100011">
			<nodevisualsetting>
				<rect x="612" y="400" width="65" height="25" backgroundColor="#ff9900" foregroundColor="#ffffff"/>
			</nodevisualsetting>
		</node>
		<node id="s110011">
			<nodevisualsetting>
				<rect x="707" y="400" width="65" height="25" backgroundColor="#ff9900" foregroundColor="#ffffff"/>
			</nodevisualsetting>
		</node>
		<node id="s010011">
			<nodevisualsetting>
				<rect x="802" y="400" width="65" height="25" backgroundColor="#ff9900" foregroundColor="#ffffff"/>
			</nodevisualsetting>
		</node>
		<node id="s001011">
			<nodevisualsetting>
				<rect x="897" y="400" width="65" height="25" backgroundColor="#ff9900" foregroundColor="#ffffff"/>
			</nodevisualsetting>
		</node>
		<node id="s111011">
			<nodevisualsetting>
				<rect x="10" y="465" width="65" height="25" backgroundColor="#ff9900" foregroundColor="#ffffff"/>
			</nodevisualsetting>
		</node>
		<node id="s011011">
			<nodevisualsetting>
				<rect x="105" y="465" width="65" height="25" backgroundColor="#ff9900" foregroundColor="#ffffff"/>
			</nodevisualsetting>
		</node>
		<node id="s101201">
			<nodevisualsetting>
				<rect x="200" y="465" width="65" height="25" backgroundColor="#ff9900" foregroundColor="#ffffff"/>
			</nodevisualsetting>
		</node>
		<node id="s001201">
			<nodevisualsetting>
				<rect x="295" y="465" width="65" height="25" backgroundColor="#ff9900" foregroundColor="#ffffff"/>
			</nodevisualsetting>
		</node>
		<node id="s111201">
			<nodevisualsetting>
				<rect x="390" y="465" width="65" height="25" backgroundColor="#ff9900" foregroundColor="#ffffff"/>
			</nodevisualsetting>
		</node>
		<node id="s011201">
			<nodevisualsetting>
				<rect x="485" y="465" width="65" height="25" backgroundColor="#ff9900" foregroundColor="#ffffff"/>
			</nodevisualsetting>
		</node>
		<node id="s000111">
			<nodevisualsetting>
				<rect x="580" y="465" width="65" height="25" backgroundColor="#ff9900" foregroundColor="#ffffff"/>
			</nodevisualsetting>
		</node>
		<node id="s100111">
			<nodevisualsetting>
				<rect x="675" y="465" width="65" height="25" backgroundColor="#ff9900" foregroundColor="#ffffff"/>
			</nodevisualsetting>
		</node>
		<node id="s110111">
			<nodevisualsetting>
				<rect x="770" y="465" width="65" height="25" backgroundColor="#ff9900" foregroundColor="#ffffff"/>
			</nodevisualsetting>
		</node>
		<node id="s010111">
			<nodevisualsetting>
				<rect x="865" y="465" width="65" height="25" backgroundColor="#ff9900" foregroundColor="#ffffff"/>
			</nodevisualsetting>
		</node>
		<node id="s001111">
			<nodevisualsetting>
				<rect x="42" y="530" width="65" height="25" backgroundColor="#ff9900" foregroundColor="#ffffff"/>
			</nodevisualsetting>
		</node>
		<node id="s101111">
			<nodevisualsetting>
				<rect x="137" y="530" width="65" height="25" backgroundColor="#ff9900" foregroundColor="#ffffff"/>
			</nodevisualsetting>
		</node>
		<node id="s111111">
			<nodevisualsetting>
				<rect x="232" y="530" width="65" height="25" backgroundColor="#ff9900" foregroundColor="#ffffff"/>
			</nodevisualsetting>
		</node>
		<node id="s011111">
			<nodevisualsetting>
				<rect x="327" y="530" width="65" height="25" backgroundColor="#ff9900" foregroundColor="#ffffff"/>
			</nodevisualsetting>
		</node>
		<node id="s001211">
			<nodevisualsetting>
				<rect x="422" y="530" width="65" height="25" backgroundColor="#ff9900" foregroundColor="#ffffff"/>
			</nodevisualsetting>
		</node>
		<node id="s101211">
			<nodevisualsetting>
				<rect x="517" y="530" width="65" height="25" backgroundColor="#ff9900" foregroundColor="#ffffff"/>
			</nodevisualsetting>
		</node>
		<node id="s111211">
			<nodevisualsetting>
				<rect x="612" y="530" width="65" height="25" backgroundColor="#ff9900" foregroundColor="#ffffff"/>
			</nodevisualsetting>
		</node>
		<node id="s011211">
			<nodevisualsetting>
				<ellipse x="10" y="595" width="65" height="25" backgroundColor="#ff9900" foregroundColor="#ffffff"/>
			</nodevisualsetting>
		</node>
		<edge id="s100000_s110000" from="s100000" to="s110000">
			<edgevisualsetting>
				<polyline points="42,87 232,87" line_style="straight" line_color="#3399ff" line_width="1" routage="manual"/>
			</edgevisualsetting>
</edge>		<edge id="s000000_s100000" from="s000000" to="s100000">
			<edgevisualsetting>
				<polyline points="137,87 42,87" line_style="straight" line_color="#3399ff" line_width="1" routage="manual"/>
			</edgevisualsetting>
</edge>		<edge id="s110000_s110010" from="s110000" to="s110010">
			<edgevisualsetting>
				<polyline points="232,87 834,152" line_style="straight" line_color="#3399ff" line_width="1" routage="manual"/>
			</edgevisualsetting>
</edge>		<edge id="s110000_s110100" from="s110000" to="s110100">
			<edgevisualsetting>
				<polyline points="232,87 169,152" line_style="straight" line_color="#3399ff" line_width="1" routage="manual"/>
			</edgevisualsetting>
</edge>		<edge id="s110000_s111000" from="s110000" to="s111000">
			<edgevisualsetting>
				<polyline points="232,87 612,87" line_style="straight" line_color="#3399ff" line_width="1" routage="manual"/>
			</edgevisualsetting>
</edge>		<edge id="s010000_s010010" from="s010000" to="s010010">
			<edgevisualsetting>
				<polyline points="327,87 929,152" line_style="straight" line_color="#3399ff" line_width="1" routage="manual"/>
			</edgevisualsetting>
</edge>		<edge id="s010000_s010100" from="s010000" to="s010100">
			<edgevisualsetting>
				<polyline points="327,87 74,152" line_style="straight" line_color="#3399ff" line_width="1" routage="manual"/>
			</edgevisualsetting>
</edge>		<edge id="s010000_s011000" from="s010000" to="s011000">
			<edgevisualsetting>
				<polyline points="327,87 707,87" line_style="straight" line_color="#3399ff" line_width="1" routage="manual"/>
			</edgevisualsetting>
</edge>		<edge id="s010000_s000000" from="s010000" to="s000000">
			<edgevisualsetting>
				<polyline points="327,87 137,87" line_style="straight" line_color="#3399ff" line_width="1" routage="manual"/>
			</edgevisualsetting>
</edge>		<edge id="s010000_s110000" from="s010000" to="s110000">
			<edgevisualsetting>
				<polyline points="327,87 232,87" line_style="straight" line_color="#3399ff" line_width="1" routage="manual"/>
			</edgevisualsetting>
</edge>		<edge id="s001000_s001100" from="s001000" to="s001100">
			<edgevisualsetting>
				<polyline points="422,87 264,152" line_style="straight" line_color="#3399ff" line_width="1" routage="manual"/>
			</edgevisualsetting>
</edge>		<edge id="s001000_s000000" from="s001000" to="s000000">
			<edgevisualsetting>
				<polyline points="422,87 137,87" line_style="straight" line_color="#3399ff" line_width="1" routage="manual"/>
			</edgevisualsetting>
</edge>		<edge id="s001000_s101000" from="s001000" to="s101000">
			<edgevisualsetting>
				<polyline points="422,87 517,87" line_style="straight" line_color="#3399ff" line_width="1" routage="manual"/>
			</edgevisualsetting>
</edge>		<edge id="s101000_s101100" from="s101000" to="s101100">
			<edgevisualsetting>
				<polyline points="517,87 359,152" line_style="straight" line_color="#3399ff" line_width="1" routage="manual"/>
			</edgevisualsetting>
</edge>		<edge id="s101000_s100000" from="s101000" to="s100000">
			<edgevisualsetting>
				<polyline points="517,87 42,87" line_style="straight" line_color="#3399ff" line_width="1" routage="manual"/>
			</edgevisualsetting>
</edge>		<edge id="s101000_s111000" from="s101000" to="s111000">
			<edgevisualsetting>
				<polyline points="517,87 612,87" line_style="straight" line_color="#3399ff" line_width="1" routage="manual"/>
			</edgevisualsetting>
</edge>		<edge id="s111000_s111010" from="s111000" to="s111010">
			<edgevisualsetting>
				<polyline points="612,87 137,217" line_style="straight" line_color="#3399ff" line_width="1" routage="manual"/>
			</edgevisualsetting>
</edge>		<edge id="s111000_s111100" from="s111000" to="s111100">
			<edgevisualsetting>
				<polyline points="612,87 454,152" line_style="straight" line_color="#3399ff" line_width="1" routage="manual"/>
			</edgevisualsetting>
</edge>		<edge id="s011000_s011010" from="s011000" to="s011010">
			<edgevisualsetting>
				<polyline points="707,87 232,217" line_style="straight" line_color="#3399ff" line_width="1" routage="manual"/>
			</edgevisualsetting>
</edge>		<edge id="s011000_s011100" from="s011000" to="s011100">
			<edgevisualsetting>
				<polyline points="707,87 549,152" line_style="straight" line_color="#3399ff" line_width="1" routage="manual"/>
			</edgevisualsetting>
</edge>		<edge id="s011000_s001000" from="s011000" to="s001000">
			<edgevisualsetting>
				<polyline points="707,87 422,87" line_style="straight" line_color="#3399ff" line_width="1" routage="manual"/>
			</edgevisualsetting>
</edge>		<edge id="s011000_s111000" from="s011000" to="s111000">
			<edgevisualsetting>
				<polyline points="707,87 612,87" line_style="straight" line_color="#3399ff" line_width="1" routage="manual"/>
			</edgevisualsetting>
</edge>		<edge id="s100100_s100101" from="s100100" to="s100101">
			<edgevisualsetting>
				<polyline points="802,87 327,347" line_style="straight" line_color="#3399ff" line_width="1" routage="manual"/>
			</edgevisualsetting>
</edge>		<edge id="s100100_s100110" from="s100100" to="s100110">
			<edgevisualsetting>
				<polyline points="802,87 897,217" line_style="straight" line_color="#3399ff" line_width="1" routage="manual"/>
			</edgevisualsetting>
</edge>		<edge id="s100100_s100000" from="s100100" to="s100000">
			<edgevisualsetting>
				<polyline points="802,87 42,87" line_style="straight" line_color="#3399ff" line_width="1" routage="manual"/>
			</edgevisualsetting>
</edge>		<edge id="s100100_s110100" from="s100100" to="s110100">
			<edgevisualsetting>
				<polyline points="802,87 169,152" line_style="straight" line_color="#3399ff" line_width="1" routage="manual"/>
			</edgevisualsetting>
</edge>		<edge id="s100100_s000100" from="s100100" to="s000100">
			<edgevisualsetting>
				<polyline points="802,87 897,87" line_style="straight" line_color="#3399ff" line_width="1" routage="manual"/>
			</edgevisualsetting>
</edge>		<edge id="s000100_s000101" from="s000100" to="s000101">
			<edgevisualsetting>
				<polyline points="897,87 422,347" line_style="straight" line_color="#3399ff" line_width="1" routage="manual"/>
			</edgevisualsetting>
</edge>		<edge id="s000100_s000110" from="s000100" to="s000110">
			<edgevisualsetting>
				<polyline points="897,87 74,282" line_style="straight" line_color="#3399ff" line_width="1" routage="manual"/>
			</edgevisualsetting>
</edge>		<edge id="s000100_s000000" from="s000100" to="s000000">
			<edgevisualsetting>
				<polyline points="897,87 137,87" line_style="straight" line_color="#3399ff" line_width="1" routage="manual"/>
			</edgevisualsetting>
</edge>		<edge id="s000100_s010100" from="s000100" to="s010100">
			<edgevisualsetting>
				<polyline points="897,87 74,152" line_style="straight" line_color="#3399ff" line_width="1" routage="manual"/>
			</edgevisualsetting>
</edge>		<edge id="s010100_s010101" from="s010100" to="s010101">
			<edgevisualsetting>
				<polyline points="74,152 612,347" line_style="straight" line_color="#3399ff" line_width="1" routage="manual"/>
			</edgevisualsetting>
</edge>		<edge id="s010100_s010110" from="s010100" to="s010110">
			<edgevisualsetting>
				<polyline points="74,152 359,282" line_style="straight" line_color="#3399ff" line_width="1" routage="manual"/>
			</edgevisualsetting>
</edge>		<edge id="s010100_s011100" from="s010100" to="s011100">
			<edgevisualsetting>
				<polyline points="74,152 549,152" line_style="straight" line_color="#3399ff" line_width="1" routage="manual"/>
			</edgevisualsetting>
</edge>		<edge id="s110100_s110101" from="s110100" to="s110101">
			<edgevisualsetting>
				<polyline points="169,152 517,347" line_style="straight" line_color="#3399ff" line_width="1" routage="manual"/>
			</edgevisualsetting>
</edge>		<edge id="s110100_s110110" from="s110100" to="s110110">
			<edgevisualsetting>
				<polyline points="169,152 169,282" line_style="straight" line_color="#3399ff" line_width="1" routage="manual"/>
			</edgevisualsetting>
</edge>		<edge id="s110100_s111100" from="s110100" to="s111100">
			<edgevisualsetting>
				<polyline points="169,152 454,152" line_style="straight" line_color="#3399ff" line_width="1" routage="manual"/>
			</edgevisualsetting>
</edge>		<edge id="s110100_s010100" from="s110100" to="s010100">
			<edgevisualsetting>
				<polyline points="169,152 74,152" line_style="straight" line_color="#3399ff" line_width="1" routage="manual"/>
			</edgevisualsetting>
</edge>		<edge id="s001100_s001101" from="s001100" to="s001101">
			<edgevisualsetting>
				<polyline points="264,152 707,347" line_style="straight" line_color="#3399ff" line_width="1" routage="manual"/>
			</edgevisualsetting>
</edge>		<edge id="s001100_s001110" from="s001100" to="s001110">
			<edgevisualsetting>
				<polyline points="264,152 834,282" line_style="straight" line_color="#3399ff" line_width="1" routage="manual"/>
			</edgevisualsetting>
</edge>		<edge id="s001100_s001200" from="s001100" to="s001200">
			<edgevisualsetting>
				<polyline points="264,152 422,217" line_style="straight" line_color="#3399ff" line_width="1" routage="manual"/>
			</edgevisualsetting>
</edge>		<edge id="s001100_s000100" from="s001100" to="s000100">
			<edgevisualsetting>
				<polyline points="264,152 897,87" line_style="straight" line_color="#3399ff" line_width="1" routage="manual"/>
			</edgevisualsetting>
</edge>		<edge id="s001100_s011100" from="s001100" to="s011100">
			<edgevisualsetting>
				<polyline points="264,152 549,152" line_style="straight" line_color="#3399ff" line_width="1" routage="manual"/>
			</edgevisualsetting>
</edge>		<edge id="s101100_s101101" from="s101100" to="s101101">
			<edgevisualsetting>
				<polyline points="359,152 802,347" line_style="straight" line_color="#3399ff" line_width="1" routage="manual"/>
			</edgevisualsetting>
</edge>		<edge id="s101100_s101110" from="s101100" to="s101110">
			<edgevisualsetting>
				<polyline points="359,152 739,282" line_style="straight" line_color="#3399ff" line_width="1" routage="manual"/>
			</edgevisualsetting>
</edge>		<edge id="s101100_s101200" from="s101100" to="s101200">
			<edgevisualsetting>
				<polyline points="359,152 327,217" line_style="straight" line_color="#3399ff" line_width="1" routage="manual"/>
			</edgevisualsetting>
</edge>		<edge id="s101100_s100100" from="s101100" to="s100100">
			<edgevisualsetting>
				<polyline points="359,152 802,87" line_style="straight" line_color="#3399ff" line_width="1" routage="manual"/>
			</edgevisualsetting>
</edge>		<edge id="s101100_s111100" from="s101100" to="s111100">
			<edgevisualsetting>
				<polyline points="359,152 454,152" line_style="straight" line_color="#3399ff" line_width="1" routage="manual"/>
			</edgevisualsetting>
</edge>		<edge id="s101100_s001100" from="s101100" to="s001100">
			<edgevisualsetting>
				<polyline points="359,152 264,152" line_style="straight" line_color="#3399ff" line_width="1" routage="manual"/>
			</edgevisualsetting>
</edge>		<edge id="s111100_s111101" from="s111100" to="s111101">
			<edgevisualsetting>
				<polyline points="454,152 359,412" line_style="straight" line_color="#3399ff" line_width="1" routage="manual"/>
			</edgevisualsetting>
</edge>		<edge id="s111100_s111110" from="s111100" to="s111110">
			<edgevisualsetting>
				<polyline points="454,152 929,282" line_style="straight" line_color="#3399ff" line_width="1" routage="manual"/>
			</edgevisualsetting>
</edge>		<edge id="s111100_s111200" from="s111100" to="s111200">
			<edgevisualsetting>
				<polyline points="454,152 517,217" line_style="straight" line_color="#3399ff" line_width="1" routage="manual"/>
			</edgevisualsetting>
</edge>		<edge id="s111100_s011100" from="s111100" to="s011100">
			<edgevisualsetting>
				<polyline points="454,152 549,152" line_style="straight" line_color="#3399ff" line_width="1" routage="manual"/>
			</edgevisualsetting>
</edge>		<edge id="s011100_s011101" from="s011100" to="s011101">
			<edgevisualsetting>
				<polyline points="549,152 454,412" line_style="straight" line_color="#3399ff" line_width="1" routage="manual"/>
			</edgevisualsetting>
</edge>		<edge id="s011100_s011110" from="s011100" to="s011110">
			<edgevisualsetting>
				<polyline points="549,152 42,347" line_style="straight" line_color="#3399ff" line_width="1" routage="manual"/>
			</edgevisualsetting>
</edge>		<edge id="s011100_s011200" from="s011100" to="s011200">
			<edgevisualsetting>
				<polyline points="549,152 612,217" line_style="straight" line_color="#3399ff" line_width="1" routage="manual"/>
			</edgevisualsetting>
</edge>		<edge id="s000010_s000000" from="s000010" to="s000000">
			<edgevisualsetting>
				<polyline points="644,152 137,87" line_style="straight" line_color="#3399ff" line_width="1" routage="manual"/>
			</edgevisualsetting>
</edge>		<edge id="s100010_s100000" from="s100010" to="s100000">
			<edgevisualsetting>
				<polyline points="739,152 42,87" line_style="straight" line_color="#3399ff" line_width="1" routage="manual"/>
			</edgevisualsetting>
</edge>		<edge id="s100010_s110010" from="s100010" to="s110010">
			<edgevisualsetting>
				<polyline points="739,152 834,152" line_style="straight" line_color="#3399ff" line_width="1" routage="manual"/>
			</edgevisualsetting>
</edge>		<edge id="s100010_s000010" from="s100010" to="s000010">
			<edgevisualsetting>
				<polyline points="739,152 644,152" line_style="straight" line_color="#3399ff" line_width="1" routage="manual"/>
			</edgevisualsetting>
</edge>		<edge id="s110010_s110110" from="s110010" to="s110110">
			<edgevisualsetting>
				<polyline points="834,152 169,282" line_style="straight" line_color="#3399ff" line_width="1" routage="manual"/>
			</edgevisualsetting>
</edge>		<edge id="s110010_s111010" from="s110010" to="s111010">
			<edgevisualsetting>
				<polyline points="834,152 137,217" line_style="straight" line_color="#3399ff" line_width="1" routage="manual"/>
			</edgevisualsetting>
</edge>		<edge id="s110010_s010010" from="s110010" to="s010010">
			<edgevisualsetting>
				<polyline points="834,152 929,152" line_style="straight" line_color="#3399ff" line_width="1" routage="manual"/>
			</edgevisualsetting>
</edge>		<edge id="s010010_s010110" from="s010010" to="s010110">
			<edgevisualsetting>
				<polyline points="929,152 359,282" line_style="straight" line_color="#3399ff" line_width="1" routage="manual"/>
			</edgevisualsetting>
</edge>		<edge id="s010010_s011010" from="s010010" to="s011010">
			<edgevisualsetting>
				<polyline points="929,152 232,217" line_style="straight" line_color="#3399ff" line_width="1" routage="manual"/>
			</edgevisualsetting>
</edge>		<edge id="s010010_s000010" from="s010010" to="s000010">
			<edgevisualsetting>
				<polyline points="929,152 644,152" line_style="straight" line_color="#3399ff" line_width="1" routage="manual"/>
			</edgevisualsetting>
</edge>		<edge id="s001010_s001000" from="s001010" to="s001000">
			<edgevisualsetting>
				<polyline points="42,217 422,87" line_style="straight" line_color="#3399ff" line_width="1" routage="manual"/>
			</edgevisualsetting>
</edge>		<edge id="s001010_s001110" from="s001010" to="s001110">
			<edgevisualsetting>
				<polyline points="42,217 834,282" line_style="straight" line_color="#3399ff" line_width="1" routage="manual"/>
			</edgevisualsetting>
</edge>		<edge id="s001010_s000010" from="s001010" to="s000010">
			<edgevisualsetting>
				<polyline points="42,217 644,152" line_style="straight" line_color="#3399ff" line_width="1" routage="manual"/>
			</edgevisualsetting>
</edge>		<edge id="s111010_s111110" from="s111010" to="s111110">
			<edgevisualsetting>
				<polyline points="137,217 929,282" line_style="straight" line_color="#3399ff" line_width="1" routage="manual"/>
			</edgevisualsetting>
</edge>		<edge id="s111010_s011010" from="s111010" to="s011010">
			<edgevisualsetting>
				<polyline points="137,217 232,217" line_style="straight" line_color="#3399ff" line_width="1" routage="manual"/>
			</edgevisualsetting>
</edge>		<edge id="s011010_s011110" from="s011010" to="s011110">
			<edgevisualsetting>
				<polyline points="232,217 42,347" line_style="straight" line_color="#3399ff" line_width="1" routage="manual"/>
			</edgevisualsetting>
</edge>		<edge id="s011010_s001010" from="s011010" to="s001010">
			<edgevisualsetting>
				<polyline points="232,217 42,217" line_style="straight" line_color="#3399ff" line_width="1" routage="manual"/>
			</edgevisualsetting>
</edge>		<edge id="s101200_s101201" from="s101200" to="s101201">
			<edgevisualsetting>
				<polyline points="327,217 232,477" line_style="straight" line_color="#3399ff" line_width="1" routage="manual"/>
			</edgevisualsetting>
</edge>		<edge id="s101200_s101210" from="s101200" to="s101210">
			<edgevisualsetting>
				<polyline points="327,217 897,347" line_style="straight" line_color="#3399ff" line_width="1" routage="manual"/>
			</edgevisualsetting>
</edge>		<edge id="s101200_s111200" from="s101200" to="s111200">
			<edgevisualsetting>
				<polyline points="327,217 517,217" line_style="straight" line_color="#3399ff" line_width="1" routage="manual"/>
			</edgevisualsetting>
</edge>		<edge id="s101200_s001200" from="s101200" to="s001200">
			<edgevisualsetting>
				<polyline points="327,217 422,217" line_style="straight" line_color="#3399ff" line_width="1" routage="manual"/>
			</edgevisualsetting>
</edge>		<edge id="s001200_s001201" from="s001200" to="s001201">
			<edgevisualsetting>
				<polyline points="422,217 327,477" line_style="straight" line_color="#3399ff" line_width="1" routage="manual"/>
			</edgevisualsetting>
</edge>		<edge id="s001200_s001210" from="s001200" to="s001210">
			<edgevisualsetting>
				<polyline points="422,217 74,412" line_style="straight" line_color="#3399ff" line_width="1" routage="manual"/>
			</edgevisualsetting>
</edge>		<edge id="s001200_s011200" from="s001200" to="s011200">
			<edgevisualsetting>
				<polyline points="422,217 612,217" line_style="straight" line_color="#3399ff" line_width="1" routage="manual"/>
			</edgevisualsetting>
</edge>		<edge id="s111200_s111201" from="s111200" to="s111201">
			<edgevisualsetting>
				<polyline points="517,217 422,477" line_style="straight" line_color="#3399ff" line_width="1" routage="manual"/>
			</edgevisualsetting>
</edge>		<edge id="s111200_s111210" from="s111200" to="s111210">
			<edgevisualsetting>
				<polyline points="517,217 169,412" line_style="straight" line_color="#3399ff" line_width="1" routage="manual"/>
			</edgevisualsetting>
</edge>		<edge id="s111200_s011200" from="s111200" to="s011200">
			<edgevisualsetting>
				<polyline points="517,217 612,217" line_style="straight" line_color="#3399ff" line_width="1" routage="manual"/>
			</edgevisualsetting>
</edge>		<edge id="s011200_s011201" from="s011200" to="s011201">
			<edgevisualsetting>
				<polyline points="612,217 517,477" line_style="straight" line_color="#3399ff" line_width="1" routage="manual"/>
			</edgevisualsetting>
</edge>		<edge id="s011200_s011210" from="s011200" to="s011210">
			<edgevisualsetting>
				<polyline points="612,217 264,412" line_style="straight" line_color="#3399ff" line_width="1" routage="manual"/>
			</edgevisualsetting>
</edge>		<edge id="s000001_s000000" from="s000001" to="s000000">
			<edgevisualsetting>
				<polyline points="707,217 137,87" line_style="straight" line_color="#3399ff" line_width="1" routage="manual"/>
			</edgevisualsetting>
</edge>		<edge id="s000001_s100001" from="s000001" to="s100001">
			<edgevisualsetting>
				<polyline points="707,217 802,217" line_style="straight" line_color="#3399ff" line_width="1" routage="manual"/>
			</edgevisualsetting>
</edge>		<edge id="s100001_s100000" from="s100001" to="s100000">
			<edgevisualsetting>
				<polyline points="802,217 42,87" line_style="straight" line_color="#3399ff" line_width="1" routage="manual"/>
			</edgevisualsetting>
</edge>		<edge id="s100001_s110001" from="s100001" to="s110001">
			<edgevisualsetting>
				<polyline points="802,217 264,282" line_style="straight" line_color="#3399ff" line_width="1" routage="manual"/>
			</edgevisualsetting>
</edge>		<edge id="s100110_s100111" from="s100110" to="s100111">
			<edgevisualsetting>
				<polyline points="897,217 707,477" line_style="straight" line_color="#3399ff" line_width="1" routage="manual"/>
			</edgevisualsetting>
</edge>		<edge id="s100110_s100010" from="s100110" to="s100010">
			<edgevisualsetting>
				<polyline points="897,217 739,152" line_style="straight" line_color="#3399ff" line_width="1" routage="manual"/>
			</edgevisualsetting>
</edge>		<edge id="s100110_s110110" from="s100110" to="s110110">
			<edgevisualsetting>
				<polyline points="897,217 169,282" line_style="straight" line_color="#3399ff" line_width="1" routage="manual"/>
			</edgevisualsetting>
</edge>		<edge id="s100110_s000110" from="s100110" to="s000110">
			<edgevisualsetting>
				<polyline points="897,217 74,282" line_style="straight" line_color="#3399ff" line_width="1" routage="manual"/>
			</edgevisualsetting>
</edge>		<edge id="s000110_s000111" from="s000110" to="s000111">
			<edgevisualsetting>
				<polyline points="74,282 612,477" line_style="straight" line_color="#3399ff" line_width="1" routage="manual"/>
			</edgevisualsetting>
</edge>		<edge id="s000110_s000010" from="s000110" to="s000010">
			<edgevisualsetting>
				<polyline points="74,282 644,152" line_style="straight" line_color="#3399ff" line_width="1" routage="manual"/>
			</edgevisualsetting>
</edge>		<edge id="s000110_s010110" from="s000110" to="s010110">
			<edgevisualsetting>
				<polyline points="74,282 359,282" line_style="straight" line_color="#3399ff" line_width="1" routage="manual"/>
			</edgevisualsetting>
</edge>		<edge id="s110110_s110111" from="s110110" to="s110111">
			<edgevisualsetting>
				<polyline points="169,282 802,477" line_style="straight" line_color="#3399ff" line_width="1" routage="manual"/>
			</edgevisualsetting>
</edge>		<edge id="s110110_s111110" from="s110110" to="s111110">
			<edgevisualsetting>
				<polyline points="169,282 929,282" line_style="straight" line_color="#3399ff" line_width="1" routage="manual"/>
			</edgevisualsetting>
</edge>		<edge id="s110110_s010110" from="s110110" to="s010110">
			<edgevisualsetting>
				<polyline points="169,282 359,282" line_style="straight" line_color="#3399ff" line_width="1" routage="manual"/>
			</edgevisualsetting>
</edge>		<edge id="s110001_s110000" from="s110001" to="s110000">
			<edgevisualsetting>
				<polyline points="264,282 232,87" line_style="straight" line_color="#3399ff" line_width="1" routage="manual"/>
			</edgevisualsetting>
</edge>		<edge id="s110001_s110011" from="s110001" to="s110011">
			<edgevisualsetting>
				<polyline points="264,282 739,412" line_style="straight" line_color="#3399ff" line_width="1" routage="manual"/>
			</edgevisualsetting>
</edge>		<edge id="s110001_s111001" from="s110001" to="s111001">
			<edgevisualsetting>
				<polyline points="264,282 137,347" line_style="straight" line_color="#3399ff" line_width="1" routage="manual"/>
			</edgevisualsetting>
</edge>		<edge id="s010110_s010111" from="s010110" to="s010111">
			<edgevisualsetting>
				<polyline points="359,282 897,477" line_style="straight" line_color="#3399ff" line_width="1" routage="manual"/>
			</edgevisualsetting>
</edge>		<edge id="s010110_s011110" from="s010110" to="s011110">
			<edgevisualsetting>
				<polyline points="359,282 42,347" line_style="straight" line_color="#3399ff" line_width="1" routage="manual"/>
			</edgevisualsetting>
</edge>		<edge id="s010001_s010000" from="s010001" to="s010000">
			<edgevisualsetting>
				<polyline points="454,282 327,87" line_style="straight" line_color="#3399ff" line_width="1" routage="manual"/>
			</edgevisualsetting>
</edge>		<edge id="s010001_s010011" from="s010001" to="s010011">
			<edgevisualsetting>
				<polyline points="454,282 834,412" line_style="straight" line_color="#3399ff" line_width="1" routage="manual"/>
			</edgevisualsetting>
</edge>		<edge id="s010001_s011001" from="s010001" to="s011001">
			<edgevisualsetting>
				<polyline points="454,282 232,347" line_style="straight" line_color="#3399ff" line_width="1" routage="manual"/>
			</edgevisualsetting>
</edge>		<edge id="s010001_s000001" from="s010001" to="s000001">
			<edgevisualsetting>
				<polyline points="454,282 707,217" line_style="straight" line_color="#3399ff" line_width="1" routage="manual"/>
			</edgevisualsetting>
</edge>		<edge id="s010001_s110001" from="s010001" to="s110001">
			<edgevisualsetting>
				<polyline points="454,282 264,282" line_style="straight" line_color="#3399ff" line_width="1" routage="manual"/>
			</edgevisualsetting>
</edge>		<edge id="s001001_s001000" from="s001001" to="s001000">
			<edgevisualsetting>
				<polyline points="549,282 422,87" line_style="straight" line_color="#3399ff" line_width="1" routage="manual"/>
			</edgevisualsetting>
</edge>		<edge id="s001001_s001101" from="s001001" to="s001101">
			<edgevisualsetting>
				<polyline points="549,282 707,347" line_style="straight" line_color="#3399ff" line_width="1" routage="manual"/>
			</edgevisualsetting>
</edge>		<edge id="s001001_s000001" from="s001001" to="s000001">
			<edgevisualsetting>
				<polyline points="549,282 707,217" line_style="straight" line_color="#3399ff" line_width="1" routage="manual"/>
			</edgevisualsetting>
</edge>		<edge id="s001001_s101001" from="s001001" to="s101001">
			<edgevisualsetting>
				<polyline points="549,282 644,282" line_style="straight" line_color="#3399ff" line_width="1" routage="manual"/>
			</edgevisualsetting>
</edge>		<edge id="s101001_s101000" from="s101001" to="s101000">
			<edgevisualsetting>
				<polyline points="644,282 517,87" line_style="straight" line_color="#3399ff" line_width="1" routage="manual"/>
			</edgevisualsetting>
</edge>		<edge id="s101001_s101101" from="s101001" to="s101101">
			<edgevisualsetting>
				<polyline points="644,282 802,347" line_style="straight" line_color="#3399ff" line_width="1" routage="manual"/>
			</edgevisualsetting>
</edge>		<edge id="s101001_s100001" from="s101001" to="s100001">
			<edgevisualsetting>
				<polyline points="644,282 802,217" line_style="straight" line_color="#3399ff" line_width="1" routage="manual"/>
			</edgevisualsetting>
</edge>		<edge id="s101001_s111001" from="s101001" to="s111001">
			<edgevisualsetting>
				<polyline points="644,282 137,347" line_style="straight" line_color="#3399ff" line_width="1" routage="manual"/>
			</edgevisualsetting>
</edge>		<edge id="s101110_s101111" from="s101110" to="s101111">
			<edgevisualsetting>
				<polyline points="739,282 169,542" line_style="straight" line_color="#3399ff" line_width="1" routage="manual"/>
			</edgevisualsetting>
</edge>		<edge id="s101110_s101210" from="s101110" to="s101210">
			<edgevisualsetting>
				<polyline points="739,282 897,347" line_style="straight" line_color="#3399ff" line_width="1" routage="manual"/>
			</edgevisualsetting>
</edge>		<edge id="s101110_s100110" from="s101110" to="s100110">
			<edgevisualsetting>
				<polyline points="739,282 897,217" line_style="straight" line_color="#3399ff" line_width="1" routage="manual"/>
			</edgevisualsetting>
</edge>		<edge id="s101110_s111110" from="s101110" to="s111110">
			<edgevisualsetting>
				<polyline points="739,282 929,282" line_style="straight" line_color="#3399ff" line_width="1" routage="manual"/>
			</edgevisualsetting>
</edge>		<edge id="s101110_s001110" from="s101110" to="s001110">
			<edgevisualsetting>
				<polyline points="739,282 834,282" line_style="straight" line_color="#3399ff" line_width="1" routage="manual"/>
			</edgevisualsetting>
</edge>		<edge id="s001110_s001111" from="s001110" to="s001111">
			<edgevisualsetting>
				<polyline points="834,282 74,542" line_style="straight" line_color="#3399ff" line_width="1" routage="manual"/>
			</edgevisualsetting>
</edge>		<edge id="s001110_s001210" from="s001110" to="s001210">
			<edgevisualsetting>
				<polyline points="834,282 74,412" line_style="straight" line_color="#3399ff" line_width="1" routage="manual"/>
			</edgevisualsetting>
</edge>		<edge id="s001110_s000110" from="s001110" to="s000110">
			<edgevisualsetting>
				<polyline points="834,282 74,282" line_style="straight" line_color="#3399ff" line_width="1" routage="manual"/>
			</edgevisualsetting>
</edge>		<edge id="s001110_s011110" from="s001110" to="s011110">
			<edgevisualsetting>
				<polyline points="834,282 42,347" line_style="straight" line_color="#3399ff" line_width="1" routage="manual"/>
			</edgevisualsetting>
</edge>		<edge id="s111110_s111111" from="s111110" to="s111111">
			<edgevisualsetting>
				<polyline points="929,282 264,542" line_style="straight" line_color="#3399ff" line_width="1" routage="manual"/>
			</edgevisualsetting>
</edge>		<edge id="s111110_s111210" from="s111110" to="s111210">
			<edgevisualsetting>
				<polyline points="929,282 169,412" line_style="straight" line_color="#3399ff" line_width="1" routage="manual"/>
			</edgevisualsetting>
</edge>		<edge id="s111110_s011110" from="s111110" to="s011110">
			<edgevisualsetting>
				<polyline points="929,282 42,347" line_style="straight" line_color="#3399ff" line_width="1" routage="manual"/>
			</edgevisualsetting>
</edge>		<edge id="s011110_s011111" from="s011110" to="s011111">
			<edgevisualsetting>
				<polyline points="42,347 359,542" line_style="straight" line_color="#3399ff" line_width="1" routage="manual"/>
			</edgevisualsetting>
</edge>		<edge id="s011110_s011210" from="s011110" to="s011210">
			<edgevisualsetting>
				<polyline points="42,347 264,412" line_style="straight" line_color="#3399ff" line_width="1" routage="manual"/>
			</edgevisualsetting>
</edge>		<edge id="s111001_s111000" from="s111001" to="s111000">
			<edgevisualsetting>
				<polyline points="137,347 612,87" line_style="straight" line_color="#3399ff" line_width="1" routage="manual"/>
			</edgevisualsetting>
</edge>		<edge id="s111001_s111011" from="s111001" to="s111011">
			<edgevisualsetting>
				<polyline points="137,347 42,477" line_style="straight" line_color="#3399ff" line_width="1" routage="manual"/>
			</edgevisualsetting>
</edge>		<edge id="s111001_s111101" from="s111001" to="s111101">
			<edgevisualsetting>
				<polyline points="137,347 359,412" line_style="straight" line_color="#3399ff" line_width="1" routage="manual"/>
			</edgevisualsetting>
</edge>		<edge id="s011001_s011000" from="s011001" to="s011000">
			<edgevisualsetting>
				<polyline points="232,347 707,87" line_style="straight" line_color="#3399ff" line_width="1" routage="manual"/>
			</edgevisualsetting>
</edge>		<edge id="s011001_s011011" from="s011001" to="s011011">
			<edgevisualsetting>
				<polyline points="232,347 137,477" line_style="straight" line_color="#3399ff" line_width="1" routage="manual"/>
			</edgevisualsetting>
</edge>		<edge id="s011001_s011101" from="s011001" to="s011101">
			<edgevisualsetting>
				<polyline points="232,347 454,412" line_style="straight" line_color="#3399ff" line_width="1" routage="manual"/>
			</edgevisualsetting>
</edge>		<edge id="s011001_s001001" from="s011001" to="s001001">
			<edgevisualsetting>
				<polyline points="232,347 549,282" line_style="straight" line_color="#3399ff" line_width="1" routage="manual"/>
			</edgevisualsetting>
</edge>		<edge id="s011001_s111001" from="s011001" to="s111001">
			<edgevisualsetting>
				<polyline points="232,347 137,347" line_style="straight" line_color="#3399ff" line_width="1" routage="manual"/>
			</edgevisualsetting>
</edge>		<edge id="s100101_s100111" from="s100101" to="s100111">
			<edgevisualsetting>
				<polyline points="327,347 707,477" line_style="straight" line_color="#3399ff" line_width="1" routage="manual"/>
			</edgevisualsetting>
</edge>		<edge id="s100101_s100001" from="s100101" to="s100001">
			<edgevisualsetting>
				<polyline points="327,347 802,217" line_style="straight" line_color="#3399ff" line_width="1" routage="manual"/>
			</edgevisualsetting>
</edge>		<edge id="s100101_s110101" from="s100101" to="s110101">
			<edgevisualsetting>
				<polyline points="327,347 517,347" line_style="straight" line_color="#3399ff" line_width="1" routage="manual"/>
			</edgevisualsetting>
</edge>		<edge id="s100101_s000101" from="s100101" to="s000101">
			<edgevisualsetting>
				<polyline points="327,347 422,347" line_style="straight" line_color="#3399ff" line_width="1" routage="manual"/>
			</edgevisualsetting>
</edge>		<edge id="s000101_s000111" from="s000101" to="s000111">
			<edgevisualsetting>
				<polyline points="422,347 612,477" line_style="straight" line_color="#3399ff" line_width="1" routage="manual"/>
			</edgevisualsetting>
</edge>		<edge id="s000101_s000001" from="s000101" to="s000001">
			<edgevisualsetting>
				<polyline points="422,347 707,217" line_style="straight" line_color="#3399ff" line_width="1" routage="manual"/>
			</edgevisualsetting>
</edge>		<edge id="s000101_s010101" from="s000101" to="s010101">
			<edgevisualsetting>
				<polyline points="422,347 612,347" line_style="straight" line_color="#3399ff" line_width="1" routage="manual"/>
			</edgevisualsetting>
</edge>		<edge id="s110101_s110111" from="s110101" to="s110111">
			<edgevisualsetting>
				<polyline points="517,347 802,477" line_style="straight" line_color="#3399ff" line_width="1" routage="manual"/>
			</edgevisualsetting>
</edge>		<edge id="s110101_s110001" from="s110101" to="s110001">
			<edgevisualsetting>
				<polyline points="517,347 264,282" line_style="straight" line_color="#3399ff" line_width="1" routage="manual"/>
			</edgevisualsetting>
</edge>		<edge id="s110101_s111101" from="s110101" to="s111101">
			<edgevisualsetting>
				<polyline points="517,347 359,412" line_style="straight" line_color="#3399ff" line_width="1" routage="manual"/>
			</edgevisualsetting>
</edge>		<edge id="s110101_s010101" from="s110101" to="s010101">
			<edgevisualsetting>
				<polyline points="517,347 612,347" line_style="straight" line_color="#3399ff" line_width="1" routage="manual"/>
			</edgevisualsetting>
</edge>		<edge id="s010101_s010111" from="s010101" to="s010111">
			<edgevisualsetting>
				<polyline points="612,347 897,477" line_style="straight" line_color="#3399ff" line_width="1" routage="manual"/>
			</edgevisualsetting>
</edge>		<edge id="s010101_s010001" from="s010101" to="s010001">
			<edgevisualsetting>
				<polyline points="612,347 454,282" line_style="straight" line_color="#3399ff" line_width="1" routage="manual"/>
			</edgevisualsetting>
</edge>		<edge id="s010101_s011101" from="s010101" to="s011101">
			<edgevisualsetting>
				<polyline points="612,347 454,412" line_style="straight" line_color="#3399ff" line_width="1" routage="manual"/>
			</edgevisualsetting>
</edge>		<edge id="s001101_s001111" from="s001101" to="s001111">
			<edgevisualsetting>
				<polyline points="707,347 74,542" line_style="straight" line_color="#3399ff" line_width="1" routage="manual"/>
			</edgevisualsetting>
</edge>		<edge id="s001101_s001201" from="s001101" to="s001201">
			<edgevisualsetting>
				<polyline points="707,347 327,477" line_style="straight" line_color="#3399ff" line_width="1" routage="manual"/>
			</edgevisualsetting>
</edge>		<edge id="s001101_s000101" from="s001101" to="s000101">
			<edgevisualsetting>
				<polyline points="707,347 422,347" line_style="straight" line_color="#3399ff" line_width="1" routage="manual"/>
			</edgevisualsetting>
</edge>		<edge id="s001101_s011101" from="s001101" to="s011101">
			<edgevisualsetting>
				<polyline points="707,347 454,412" line_style="straight" line_color="#3399ff" line_width="1" routage="manual"/>
			</edgevisualsetting>
</edge>		<edge id="s101101_s101111" from="s101101" to="s101111">
			<edgevisualsetting>
				<polyline points="802,347 169,542" line_style="straight" line_color="#3399ff" line_width="1" routage="manual"/>
			</edgevisualsetting>
</edge>		<edge id="s101101_s101201" from="s101101" to="s101201">
			<edgevisualsetting>
				<polyline points="802,347 232,477" line_style="straight" line_color="#3399ff" line_width="1" routage="manual"/>
			</edgevisualsetting>
</edge>		<edge id="s101101_s100101" from="s101101" to="s100101">
			<edgevisualsetting>
				<polyline points="802,347 327,347" line_style="straight" line_color="#3399ff" line_width="1" routage="manual"/>
			</edgevisualsetting>
</edge>		<edge id="s101101_s111101" from="s101101" to="s111101">
			<edgevisualsetting>
				<polyline points="802,347 359,412" line_style="straight" line_color="#3399ff" line_width="1" routage="manual"/>
			</edgevisualsetting>
</edge>		<edge id="s101101_s001101" from="s101101" to="s001101">
			<edgevisualsetting>
				<polyline points="802,347 707,347" line_style="straight" line_color="#3399ff" line_width="1" routage="manual"/>
			</edgevisualsetting>
</edge>		<edge id="s101210_s101211" from="s101210" to="s101211">
			<edgevisualsetting>
				<polyline points="897,347 549,542" line_style="straight" line_color="#3399ff" line_width="1" routage="manual"/>
			</edgevisualsetting>
</edge>		<edge id="s101210_s111210" from="s101210" to="s111210">
			<edgevisualsetting>
				<polyline points="897,347 169,412" line_style="straight" line_color="#3399ff" line_width="1" routage="manual"/>
			</edgevisualsetting>
</edge>		<edge id="s101210_s001210" from="s101210" to="s001210">
			<edgevisualsetting>
				<polyline points="897,347 74,412" line_style="straight" line_color="#3399ff" line_width="1" routage="manual"/>
			</edgevisualsetting>
</edge>		<edge id="s001210_s001211" from="s001210" to="s001211">
			<edgevisualsetting>
				<polyline points="74,412 454,542" line_style="straight" line_color="#3399ff" line_width="1" routage="manual"/>
			</edgevisualsetting>
</edge>		<edge id="s001210_s011210" from="s001210" to="s011210">
			<edgevisualsetting>
				<polyline points="74,412 264,412" line_style="straight" line_color="#3399ff" line_width="1" routage="manual"/>
			</edgevisualsetting>
</edge>		<edge id="s111210_s111211" from="s111210" to="s111211">
			<edgevisualsetting>
				<polyline points="169,412 644,542" line_style="straight" line_color="#3399ff" line_width="1" routage="manual"/>
			</edgevisualsetting>
</edge>		<edge id="s111210_s011210" from="s111210" to="s011210">
			<edgevisualsetting>
				<polyline points="169,412 264,412" line_style="straight" line_color="#3399ff" line_width="1" routage="manual"/>
			</edgevisualsetting>
</edge>		<edge id="s011210_s011211" from="s011210" to="s011211">
			<edgevisualsetting>
				<polyline points="264,412 42,607" line_style="straight" line_color="#3399ff" line_width="1" routage="manual"/>
			</edgevisualsetting>
</edge>		<edge id="s111101_s111111" from="s111101" to="s111111">
			<edgevisualsetting>
				<polyline points="359,412 264,542" line_style="straight" line_color="#3399ff" line_width="1" routage="manual"/>
			</edgevisualsetting>
</edge>		<edge id="s111101_s111201" from="s111101" to="s111201">
			<edgevisualsetting>
				<polyline points="359,412 422,477" line_style="straight" line_color="#3399ff" line_width="1" routage="manual"/>
			</edgevisualsetting>
</edge>		<edge id="s111101_s011101" from="s111101" to="s011101">
			<edgevisualsetting>
				<polyline points="359,412 454,412" line_style="straight" line_color="#3399ff" line_width="1" routage="manual"/>
			</edgevisualsetting>
</edge>		<edge id="s011101_s011111" from="s011101" to="s011111">
			<edgevisualsetting>
				<polyline points="454,412 359,542" line_style="straight" line_color="#3399ff" line_width="1" routage="manual"/>
			</edgevisualsetting>
</edge>		<edge id="s011101_s011201" from="s011101" to="s011201">
			<edgevisualsetting>
				<polyline points="454,412 517,477" line_style="straight" line_color="#3399ff" line_width="1" routage="manual"/>
			</edgevisualsetting>
</edge>		<edge id="s000011_s000010" from="s000011" to="s000010">
			<edgevisualsetting>
				<polyline points="549,412 644,152" line_style="straight" line_color="#3399ff" line_width="1" routage="manual"/>
			</edgevisualsetting>
</edge>		<edge id="s000011_s000001" from="s000011" to="s000001">
			<edgevisualsetting>
				<polyline points="549,412 707,217" line_style="straight" line_color="#3399ff" line_width="1" routage="manual"/>
			</edgevisualsetting>
</edge>		<edge id="s100011_s100010" from="s100011" to="s100010">
			<edgevisualsetting>
				<polyline points="644,412 739,152" line_style="straight" line_color="#3399ff" line_width="1" routage="manual"/>
			</edgevisualsetting>
</edge>		<edge id="s100011_s100001" from="s100011" to="s100001">
			<edgevisualsetting>
				<polyline points="644,412 802,217" line_style="straight" line_color="#3399ff" line_width="1" routage="manual"/>
			</edgevisualsetting>
</edge>		<edge id="s100011_s110011" from="s100011" to="s110011">
			<edgevisualsetting>
				<polyline points="644,412 739,412" line_style="straight" line_color="#3399ff" line_width="1" routage="manual"/>
			</edgevisualsetting>
</edge>		<edge id="s100011_s000011" from="s100011" to="s000011">
			<edgevisualsetting>
				<polyline points="644,412 549,412" line_style="straight" line_color="#3399ff" line_width="1" routage="manual"/>
			</edgevisualsetting>
</edge>		<edge id="s110011_s110010" from="s110011" to="s110010">
			<edgevisualsetting>
				<polyline points="739,412 834,152" line_style="straight" line_color="#3399ff" line_width="1" routage="manual"/>
			</edgevisualsetting>
</edge>		<edge id="s110011_s111011" from="s110011" to="s111011">
			<edgevisualsetting>
				<polyline points="739,412 42,477" line_style="straight" line_color="#3399ff" line_width="1" routage="manual"/>
			</edgevisualsetting>
</edge>		<edge id="s110011_s010011" from="s110011" to="s010011">
			<edgevisualsetting>
				<polyline points="739,412 834,412" line_style="straight" line_color="#3399ff" line_width="1" routage="manual"/>
			</edgevisualsetting>
</edge>		<edge id="s010011_s010010" from="s010011" to="s010010">
			<edgevisualsetting>
				<polyline points="834,412 929,152" line_style="straight" line_color="#3399ff" line_width="1" routage="manual"/>
			</edgevisualsetting>
</edge>		<edge id="s010011_s011011" from="s010011" to="s011011">
			<edgevisualsetting>
				<polyline points="834,412 137,477" line_style="straight" line_color="#3399ff" line_width="1" routage="manual"/>
			</edgevisualsetting>
</edge>		<edge id="s010011_s000011" from="s010011" to="s000011">
			<edgevisualsetting>
				<polyline points="834,412 549,412" line_style="straight" line_color="#3399ff" line_width="1" routage="manual"/>
			</edgevisualsetting>
</edge>		<edge id="s001011_s001010" from="s001011" to="s001010">
			<edgevisualsetting>
				<polyline points="929,412 42,217" line_style="straight" line_color="#3399ff" line_width="1" routage="manual"/>
			</edgevisualsetting>
</edge>		<edge id="s001011_s001001" from="s001011" to="s001001">
			<edgevisualsetting>
				<polyline points="929,412 549,282" line_style="straight" line_color="#3399ff" line_width="1" routage="manual"/>
			</edgevisualsetting>
</edge>		<edge id="s001011_s001111" from="s001011" to="s001111">
			<edgevisualsetting>
				<polyline points="929,412 74,542" line_style="straight" line_color="#3399ff" line_width="1" routage="manual"/>
			</edgevisualsetting>
</edge>		<edge id="s001011_s000011" from="s001011" to="s000011">
			<edgevisualsetting>
				<polyline points="929,412 549,412" line_style="straight" line_color="#3399ff" line_width="1" routage="manual"/>
			</edgevisualsetting>
</edge>		<edge id="s111011_s111010" from="s111011" to="s111010">
			<edgevisualsetting>
				<polyline points="42,477 137,217" line_style="straight" line_color="#3399ff" line_width="1" routage="manual"/>
			</edgevisualsetting>
</edge>		<edge id="s111011_s111111" from="s111011" to="s111111">
			<edgevisualsetting>
				<polyline points="42,477 264,542" line_style="straight" line_color="#3399ff" line_width="1" routage="manual"/>
			</edgevisualsetting>
</edge>		<edge id="s111011_s011011" from="s111011" to="s011011">
			<edgevisualsetting>
				<polyline points="42,477 137,477" line_style="straight" line_color="#3399ff" line_width="1" routage="manual"/>
			</edgevisualsetting>
</edge>		<edge id="s011011_s011010" from="s011011" to="s011010">
			<edgevisualsetting>
				<polyline points="137,477 232,217" line_style="straight" line_color="#3399ff" line_width="1" routage="manual"/>
			</edgevisualsetting>
</edge>		<edge id="s011011_s011111" from="s011011" to="s011111">
			<edgevisualsetting>
				<polyline points="137,477 359,542" line_style="straight" line_color="#3399ff" line_width="1" routage="manual"/>
			</edgevisualsetting>
</edge>		<edge id="s011011_s001011" from="s011011" to="s001011">
			<edgevisualsetting>
				<polyline points="137,477 929,412" line_style="straight" line_color="#3399ff" line_width="1" routage="manual"/>
			</edgevisualsetting>
</edge>		<edge id="s101201_s101211" from="s101201" to="s101211">
			<edgevisualsetting>
				<polyline points="232,477 549,542" line_style="straight" line_color="#3399ff" line_width="1" routage="manual"/>
			</edgevisualsetting>
</edge>		<edge id="s101201_s111201" from="s101201" to="s111201">
			<edgevisualsetting>
				<polyline points="232,477 422,477" line_style="straight" line_color="#3399ff" line_width="1" routage="manual"/>
			</edgevisualsetting>
</edge>		<edge id="s101201_s001201" from="s101201" to="s001201">
			<edgevisualsetting>
				<polyline points="232,477 327,477" line_style="straight" line_color="#3399ff" line_width="1" routage="manual"/>
			</edgevisualsetting>
</edge>		<edge id="s001201_s001211" from="s001201" to="s001211">
			<edgevisualsetting>
				<polyline points="327,477 454,542" line_style="straight" line_color="#3399ff" line_width="1" routage="manual"/>
			</edgevisualsetting>
</edge>		<edge id="s001201_s011201" from="s001201" to="s011201">
			<edgevisualsetting>
				<polyline points="327,477 517,477" line_style="straight" line_color="#3399ff" line_width="1" routage="manual"/>
			</edgevisualsetting>
</edge>		<edge id="s111201_s111211" from="s111201" to="s111211">
			<edgevisualsetting>
				<polyline points="422,477 644,542" line_style="straight" line_color="#3399ff" line_width="1" routage="manual"/>
			</edgevisualsetting>
</edge>		<edge id="s111201_s011201" from="s111201" to="s011201">
			<edgevisualsetting>
				<polyline points="422,477 517,477" line_style="straight" line_color="#3399ff" line_width="1" routage="manual"/>
			</edgevisualsetting>
</edge>		<edge id="s011201_s011211" from="s011201" to="s011211">
			<edgevisualsetting>
				<polyline points="517,477 42,607" line_style="straight" line_color="#3399ff" line_width="1" routage="manual"/>
			</edgevisualsetting>
</edge>		<edge id="s000111_s000011" from="s000111" to="s000011">
			<edgevisualsetting>
				<polyline points="612,477 549,412" line_style="straight" line_color="#3399ff" line_width="1" routage="manual"/>
			</edgevisualsetting>
</edge>		<edge id="s000111_s010111" from="s000111" to="s010111">
			<edgevisualsetting>
				<polyline points="612,477 897,477" line_style="straight" line_color="#3399ff" line_width="1" routage="manual"/>
			</edgevisualsetting>
</edge>		<edge id="s100111_s100011" from="s100111" to="s100011">
			<edgevisualsetting>
				<polyline points="707,477 644,412" line_style="straight" line_color="#3399ff" line_width="1" routage="manual"/>
			</edgevisualsetting>
</edge>		<edge id="s100111_s110111" from="s100111" to="s110111">
			<edgevisualsetting>
				<polyline points="707,477 802,477" line_style="straight" line_color="#3399ff" line_width="1" routage="manual"/>
			</edgevisualsetting>
</edge>		<edge id="s100111_s000111" from="s100111" to="s000111">
			<edgevisualsetting>
				<polyline points="707,477 612,477" line_style="straight" line_color="#3399ff" line_width="1" routage="manual"/>
			</edgevisualsetting>
</edge>		<edge id="s110111_s110011" from="s110111" to="s110011">
			<edgevisualsetting>
				<polyline points="802,477 739,412" line_style="straight" line_color="#3399ff" line_width="1" routage="manual"/>
			</edgevisualsetting>
</edge>		<edge id="s110111_s111111" from="s110111" to="s111111">
			<edgevisualsetting>
				<polyline points="802,477 264,542" line_style="straight" line_color="#3399ff" line_width="1" routage="manual"/>
			</edgevisualsetting>
</edge>		<edge id="s110111_s010111" from="s110111" to="s010111">
			<edgevisualsetting>
				<polyline points="802,477 897,477" line_style="straight" line_color="#3399ff" line_width="1" routage="manual"/>
			</edgevisualsetting>
</edge>		<edge id="s010111_s010011" from="s010111" to="s010011">
			<edgevisualsetting>
				<polyline points="897,477 834,412" line_style="straight" line_color="#3399ff" line_width="1" routage="manual"/>
			</edgevisualsetting>
</edge>		<edge id="s010111_s011111" from="s010111" to="s011111">
			<edgevisualsetting>
				<polyline points="897,477 359,542" line_style="straight" line_color="#3399ff" line_width="1" routage="manual"/>
			</edgevisualsetting>
</edge>		<edge id="s001111_s001211" from="s001111" to="s001211">
			<edgevisualsetting>
				<polyline points="74,542 454,542" line_style="straight" line_color="#3399ff" line_width="1" routage="manual"/>
			</edgevisualsetting>
</edge>		<edge id="s001111_s000111" from="s001111" to="s000111">
			<edgevisualsetting>
				<polyline points="74,542 612,477" line_style="straight" line_color="#3399ff" line_width="1" routage="manual"/>
			</edgevisualsetting>
</edge>		<edge id="s001111_s011111" from="s001111" to="s011111">
			<edgevisualsetting>
				<polyline points="74,542 359,542" line_style="straight" line_color="#3399ff" line_width="1" routage="manual"/>
			</edgevisualsetting>
</edge>		<edge id="s101111_s101211" from="s101111" to="s101211">
			<edgevisualsetting>
				<polyline points="169,542 549,542" line_style="straight" line_color="#3399ff" line_width="1" routage="manual"/>
			</edgevisualsetting>
</edge>		<edge id="s101111_s100111" from="s101111" to="s100111">
			<edgevisualsetting>
				<polyline points="169,542 707,477" line_style="straight" line_color="#3399ff" line_width="1" routage="manual"/>
			</edgevisualsetting>
</edge>		<edge id="s101111_s111111" from="s101111" to="s111111">
			<edgevisualsetting>
				<polyline points="169,542 264,542" line_style="straight" line_color="#3399ff" line_width="1" routage="manual"/>
			</edgevisualsetting>
</edge>		<edge id="s101111_s001111" from="s101111" to="s001111">
			<edgevisualsetting>
				<polyline points="169,542 74,542" line_style="straight" line_color="#3399ff" line_width="1" routage="manual"/>
			</edgevisualsetting>
</edge>		<edge id="s111111_s111211" from="s111111" to="s111211">
			<edgevisualsetting>
				<polyline points="264,542 644,542" line_style="straight" line_color="#3399ff" line_width="1" routage="manual"/>
			</edgevisualsetting>
</edge>		<edge id="s111111_s011111" from="s111111" to="s011111">
			<edgevisualsetting>
				<polyline points="264,542 359,542" line_style="straight" line_color="#3399ff" line_width="1" routage="manual"/>
			</edgevisualsetting>
</edge>		<edge id="s011111_s011211" from="s011111" to="s011211">
			<edgevisualsetting>
				<polyline points="359,542 42,607" line_style="straight" line_color="#3399ff" line_width="1" routage="manual"/>
			</edgevisualsetting>
</edge>		<edge id="s001211_s011211" from="s001211" to="s011211">
			<edgevisualsetting>
				<polyline points="454,542 42,607" line_style="straight" line_color="#3399ff" line_width="1" routage="manual"/>
			</edgevisualsetting>
</edge>		<edge id="s101211_s111211" from="s101211" to="s111211">
			<edgevisualsetting>
				<polyline points="549,542 644,542" line_style="straight" line_color="#3399ff" line_width="1" routage="manual"/>
			</edgevisualsetting>
</edge>		<edge id="s101211_s001211" from="s101211" to="s001211">
			<edgevisualsetting>
				<polyline points="549,542 454,542" line_style="straight" line_color="#3399ff" line_width="1" routage="manual"/>
			</edgevisualsetting>
</edge>		<edge id="s111211_s011211" from="s111211" to="s011211">
			<edgevisualsetting>
				<polyline points="644,542 42,607" line_style="straight" line_color="#3399ff" line_width="1" routage="manual"/>
			</edgevisualsetting>
</edge><annotation>
  <comment>construction parameters:
    Regulatory graph: default_name (model2.ginml)
    Graph building strategy: 1
    Updating policy: Asynchronous
    Initial states: 
        1  0  0  0  0  0
    Inputs: ALL

</comment>
</annotation>
<link xlink:href="E:\RCMS_NUST\P.hD_Research\P.hD_Research_Paper_1\RESULTS_3\Supplementary_materials\Files\S9.ginml"/>
	</graph>
</gxl>
