# Supplementary material for: Modelling and analysis of the complement system signalling pathways: roles of C3, C5a and pro-inflammatory cytokines in SARS-CoV-2 infection
Source: PeerJ. 2023 Sep 20;11:e15794. doi: 10.7717/peerj.15794 (PMC10517668; doi:10.7717/peerj.15794)
Supplement: Supplemental Information 26 [file peerj-11-15794-s026.txt]

Dummy model:
Code given as input to SMBioNet and its result as output
####### Input for SMBioNet #######
VAR
p1 = 0 1 ;
p2 = 0 1 ;
p3 = 0 1 ;
REG
p3 [(p3<1)]=> p1 ;
p1 [(p1>=1)]=> p2 ;
p2 [(p2>=1)]=> p3 ;
PARA
# Parameters for p1
K_p1 = 0 1 ;
K_p1+p3 = 0 1 ;
# Parameters for p2
K_p2 = 0 1 ;
K_p2+p1 = 0 1 ;
# Parameters for p3
K_p3 = 0 1 ;
K_p3+p2 = 0 1 ;
CTL
((p1=1&p2=0&p3=0)->
EF(p1=0&p2=1&p3=1))&
((p1=0&p2=0&p3=0)->
EF(AG(p1=0&p2=0&p3=0)))&
((p1=0&p2=0&p3=0)->
EX(EF(p1=0&p2=0&p3=0)))
####### Output #######
# MODEL 1
# K_p1 = 0
# K_p1+p3 = 0
# K_p2 = 0
# K_p2+p1 = 1
# K_p3 = 0
# K_p3+p2 = 1
# SELECTED MODELS / CHECKED MODELS = 1 / 27 (420ms)
