# Supplementary material for: Modelling and analysis of the complement system signalling pathways: roles of C3, C5a and pro-inflammatory cytokines in SARS-CoV-2 infection
Source: PeerJ. 2023 Sep 20;11:e15794. doi: 10.7717/peerj.15794 (PMC10517668; doi:10.7717/peerj.15794)
Supplement: Supplemental Information 31 [file peerj-11-15794-s031.sif]

100000 1 110000
000000 1 100000
110000 1 110010
110000 1 110100
110000 1 111000
010000 1 010010
010000 1 010100
010000 1 011000
010000 1 000000
010000 1 110000
001000 1 001100
001000 1 000000
001000 1 101000
101000 1 101100
101000 1 100000
101000 1 111000
111000 1 111010
111000 1 111100
011000 1 011010
011000 1 011100
011000 1 001000
011000 1 111000
100100 1 100101
100100 1 100110
100100 1 100000
100100 1 110100
100100 1 000100
000100 1 000101
000100 1 000110
000100 1 000000
000100 1 010100
010100 1 010101
010100 1 010110
010100 1 011100
110100 1 110101
110100 1 110110
110100 1 111100
110100 1 010100
001100 1 001101
001100 1 001110
001100 1 001200
001100 1 000100
001100 1 011100
101100 1 101101
101100 1 101110
101100 1 101200
101100 1 100100
101100 1 111100
101100 1 001100
111100 1 111101
111100 1 111110
111100 1 111200
111100 1 011100
011100 1 011101
011100 1 011110
011100 1 011200
000010 1 000000
100010 1 100000
100010 1 110010
100010 1 000010
110010 1 110110
110010 1 111010
110010 1 010010
010010 1 010110
010010 1 011010
010010 1 000010
001010 1 001000
001010 1 001110
001010 1 000010
111010 1 111110
111010 1 011010
011010 1 011110
011010 1 001010
101200 1 101201
101200 1 101210
101200 1 111200
101200 1 001200
001200 1 001201
001200 1 001210
001200 1 011200
111200 1 111201
111200 1 111210
111200 1 011200
011200 1 011201
011200 1 011210
000001 1 000000
000001 1 100001
100001 1 100000
100001 1 110001
100110 1 100111
100110 1 100010
100110 1 110110
100110 1 000110
000110 1 000111
000110 1 000010
000110 1 010110
110110 1 110111
110110 1 111110
110110 1 010110
110001 1 110000
110001 1 110011
110001 1 111001
010110 1 010111
010110 1 011110
010001 1 010000
010001 1 010011
010001 1 011001
010001 1 000001
010001 1 110001
001001 1 001000
001001 1 001101
001001 1 000001
001001 1 101001
101001 1 101000
101001 1 101101
101001 1 100001
101001 1 111001
101110 1 101111
101110 1 101210
101110 1 100110
101110 1 111110
101110 1 001110
001110 1 001111
001110 1 001210
001110 1 000110
001110 1 011110
111110 1 111111
111110 1 111210
111110 1 011110
011110 1 011111
011110 1 011210
111001 1 111000
111001 1 111011
111001 1 111101
011001 1 011000
011001 1 011011
011001 1 011101
011001 1 001001
011001 1 111001
100101 1 100111
100101 1 100001
100101 1 110101
100101 1 000101
000101 1 000111
000101 1 000001
000101 1 010101
110101 1 110111
110101 1 110001
110101 1 111101
110101 1 010101
010101 1 010111
010101 1 010001
010101 1 011101
001101 1 001111
001101 1 001201
001101 1 000101
001101 1 011101
101101 1 101111
101101 1 101201
101101 1 100101
101101 1 111101
101101 1 001101
101210 1 101211
101210 1 111210
101210 1 001210
001210 1 001211
001210 1 011210
111210 1 111211
111210 1 011210
011210 1 011211
111101 1 111111
111101 1 111201
111101 1 011101
011101 1 011111
011101 1 011201
000011 1 000010
000011 1 000001
100011 1 100010
100011 1 100001
100011 1 110011
100011 1 000011
110011 1 110010
110011 1 111011
110011 1 010011
010011 1 010010
010011 1 011011
010011 1 000011
001011 1 001010
001011 1 001001
001011 1 001111
001011 1 000011
111011 1 111010
111011 1 111111
111011 1 011011
011011 1 011010
011011 1 011111
011011 1 001011
101201 1 101211
101201 1 111201
101201 1 001201
001201 1 001211
001201 1 011201
111201 1 111211
111201 1 011201
011201 1 011211
000111 1 000011
000111 1 010111
100111 1 100011
100111 1 110111
100111 1 000111
110111 1 110011
110111 1 111111
110111 1 010111
010111 1 010011
010111 1 011111
001111 1 001211
001111 1 000111
001111 1 011111
101111 1 101211
101111 1 100111
101111 1 111111
101111 1 001111
111111 1 111211
111111 1 011111
011111 1 011211
001211 1 011211
101211 1 111211
101211 1 001211
111211 1 011211
