# Supplementary material for: Modelling and analysis of the complement system signalling pathways: roles of C3, C5a and pro-inflammatory cytokines in SARS-CoV-2 infection
Source: PeerJ. 2023 Sep 20;11:e15794. doi: 10.7717/peerj.15794 (PMC10517668; doi:10.7717/peerj.15794)
Supplement: Supplemental Information 35 [file peerj-11-15794-s035.sif]

100000 1 110000
000000 1 100000
110000 1 110010
110000 1 111000
010000 1 010010
010000 1 011000
010000 1 000000
010000 1 110000
001000 1 001100
001000 1 000000
001000 1 101000
101000 1 101100
101000 1 100000
101000 1 111000
011000 1 011010
011000 1 011100
011000 1 001000
011000 1 111000
111000 1 111010
111000 1 111100
000100 1 000101
000100 1 000110
000100 1 000000
000100 1 010100
100100 1 100101
100100 1 100110
100100 1 100000
100100 1 110100
100100 1 000100
010100 1 010101
010100 1 010110
010100 1 010000
010100 1 011100
110100 1 110101
110100 1 110110
110100 1 110000
110100 1 111100
110100 1 010100
001100 1 001101
001100 1 001110
001100 1 001200
001100 1 000100
001100 1 011100
101100 1 101101
101100 1 101110
101100 1 101200
101100 1 100100
101100 1 111100
101100 1 001100
011100 1 011101
011100 1 011110
011100 1 011200
111100 1 111101
111100 1 111110
111100 1 111200
111100 1 011100
000010 1 000000
100010 1 100000
100010 1 110010
100010 1 000010
110010 1 111010
110010 1 010010
010010 1 011010
010010 1 000010
000200 1 000201
000200 1 000210
000200 1 000100
000200 1 010200
100200 1 100201
100200 1 100210
100200 1 100100
100200 1 110200
100200 1 000200
010200 1 010201
010200 1 010210
010200 1 010100
010200 1 011200
110200 1 110201
110200 1 110210
110200 1 110100
110200 1 111200
110200 1 010200
001010 1 001000
001010 1 001110
001010 1 000010
111010 1 111110
111010 1 011010
011010 1 011110
011010 1 001010
001200 1 001201
001200 1 001210
001200 1 000200
001200 1 011200
101200 1 101201
101200 1 101210
101200 1 100200
101200 1 111200
101200 1 001200
011200 1 011201
011200 1 011210
111200 1 111201
111200 1 111210
111200 1 011200
000001 1 000000
000001 1 100001
100001 1 100000
100001 1 110001
000110 1 000111
000110 1 000010
000110 1 010110
100110 1 100111
100110 1 100010
100110 1 110110
100110 1 000110
110001 1 110000
110001 1 110011
010001 1 010000
010001 1 010011
010001 1 000001
010001 1 110001
010110 1 010111
010110 1 010010
010110 1 011110
110110 1 110111
110110 1 110010
110110 1 111110
110110 1 010110
001110 1 001111
001110 1 001210
001110 1 000110
001110 1 011110
101110 1 101111
101110 1 101210
101110 1 100110
101110 1 111110
101110 1 001110
111110 1 111111
111110 1 111210
111110 1 011110
011110 1 011111
011110 1 011210
000101 1 000111
000101 1 000001
000101 1 010101
000210 1 000211
000210 1 000110
000210 1 010210
100101 1 100111
100101 1 100001
100101 1 110101
100101 1 000101
100210 1 100211
100210 1 100110
100210 1 110210
100210 1 000210
010101 1 010111
010101 1 010001
110101 1 110111
110101 1 110001
110101 1 010101
010210 1 010211
010210 1 010110
010210 1 011210
110210 1 110211
110210 1 110110
110210 1 111210
110210 1 010210
001101 1 001111
001101 1 001201
001101 1 000101
001101 1 011101
001210 1 001211
001210 1 000210
001210 1 011210
101101 1 101111
101101 1 101201
101101 1 100101
101101 1 111101
101101 1 001101
101210 1 101211
101210 1 100210
101210 1 111210
101210 1 001210
011210 1 011211
011101 1 011111
011101 1 011201
011101 1 010101
111101 1 111111
111101 1 111201
111101 1 110101
111101 1 011101
111210 1 111211
111210 1 011210
000011 1 000010
000011 1 000001
100011 1 100010
100011 1 100001
100011 1 110011
100011 1 000011
110011 1 110010
110011 1 010011
010011 1 010010
010011 1 000011
000201 1 000211
000201 1 000101
000201 1 010201
100201 1 100211
100201 1 100101
100201 1 110201
100201 1 000201
010201 1 010211
010201 1 010101
110201 1 110211
110201 1 110101
110201 1 010201
001201 1 001211
001201 1 000201
001201 1 011201
101201 1 101211
101201 1 100201
101201 1 111201
101201 1 001201
011201 1 011211
011201 1 010201
111201 1 111211
111201 1 110201
111201 1 011201
000111 1 000011
000111 1 010111
100111 1 100011
100111 1 110111
100111 1 000111
110111 1 110011
110111 1 010111
010111 1 010011
001111 1 001211
001111 1 000111
001111 1 011111
101111 1 101211
101111 1 100111
101111 1 111111
101111 1 001111
111111 1 111211
111111 1 110111
111111 1 011111
011111 1 011211
011111 1 010111
000211 1 000111
000211 1 010211
100211 1 100111
100211 1 110211
100211 1 000211
110211 1 110111
110211 1 010211
010211 1 010111
001211 1 000211
001211 1 011211
101211 1 100211
101211 1 111211
101211 1 001211
111211 1 110211
111211 1 011211
011211 1 010211
